# Supplementary material for: {2,2′-[1,1′-(Ethane-1,2-diyldinitrilo)­diethyl­idyne]diphenolato}bis­(pyrrolidine)cobalt(III) perchlorate p-xylene hemisolvate
Source: Acta Crystallogr Sect E Struct Rep Online. 2010 Nov 17;66(Pt 12):m1590–1. doi: 10.1107/S160053681004660X (PMC3011456; doi:10.1107/S160053681004660X)
Supplement: Supplementary file 1 [file e-66-m1590-sup1.cif]

##############################################################################
###                                                                        ###
###        Electronic paper (Acta Crystallographica Section E)             ###
###                                                                        ###
##############################################################################
#                                                                            #
# This CIF contains the data in a paper accepted for publication in Acta     #
# Crystallographica Section E. It conforms to the requirements of Notes      #
# for Authors for Section E, and has been peer reviewed under the auspices   #
# of the IUCr Commission on Journals.                                        #
#                                                                            #
# Full details of the Crystallographic Information File format               #
# are given in the paper "The Crystallographic Information File (CIF):       #
# a New Standard Archive File for Crystallography" by S. R. Hall, F. H.      #
# Allen and I. D. Brown [Acta Cryst. (1991), A47, 655-685].                  #
#                                                                            #
# The current version of the core CIF dictionary is obtainable from          #
# ftp://ftp.iucr.org/pub/cif_core.dic. The current version number is 2.4.    #
#                                                                            #
# Software is freely available for graphical display of the structure(s) in  #
# this CIF.  For information consult the CIF home page http://www.iucr.org/  #
# cif/home.html                                                              #
#                                                                            #
# This file may be used for bona fide research purposes within the           #
# scientific community so long as proper attribution is given to the journal # 
# article from which it was obtained.                                        #
#                                                                            #
##############################################################################
                                             
data_I
_audit_creation_method     SHELXL-97
_chemical_name_systematic
;
{2,2'-[1,1'-(Ethane-1,2-
diyldinitrilo)diethylidyne]diphenolato}bis(pyrrolidine)cobalt(III)
perchlorate <i>p</i>-xylene hemisolvate
;
_chemical_name_common     ?
_chemical_formula_moiety     'C26 H36 Co N4 O2 +, Cl O4 -, 0.5(C8 H10)'
_chemical_formula_sum     'C30 H41 Cl Co N4 O6'
_chemical_formula_iupac     '[Co (C18 H18 N2 O2) (C4 H9 N)2] Cl O4, 0.5C8 H10'
_chemical_formula_weight     648.05
_chemical_melting_point     ?
_symmetry_cell_setting     monoclinic
_symmetry_space_group_name_H-M     'P 21/n'
_symmetry_space_group_name_Hall     '-P 2yn'
loop_
    _symmetry_equiv_pos_as_xyz
    'x, y, z'
    '-x+1/2, y+1/2, -z+1/2'
    '-x, -y, -z'
    'x-1/2, -y-1/2, z-1/2'
_cell_length_a     13.118(2)
_cell_length_b     16.551(3)
_cell_length_c     13.784(2)
_cell_angle_alpha     90.00
_cell_angle_beta     92.87(2)
_cell_angle_gamma     90.00
_cell_volume     2989.0(8)
_cell_formula_units_Z     4
_cell_measurement_reflns_used     9456
_cell_measurement_theta_min     2.9023
_cell_measurement_theta_max     28.9733
_cell_measurement_temperature     100.0(10)
_exptl_crystal_description     prism
_exptl_crystal_colour     'dark red'
_exptl_crystal_size_max     0.4
_exptl_crystal_size_mid     0.15
_exptl_crystal_size_min     0.15
_exptl_crystal_density_diffrn     1.440
_exptl_crystal_density_method     'not measured'
_exptl_crystal_F_000     1364
_exptl_absorpt_coefficient_mu     0.714
_exptl_absorpt_correction_type     multi-scan
_exptl_absorpt_process_details
;
(CrysAlis Pro; Oxford Diffraction, 2009)
;
_exptl_absorpt_correction_T_min     0.42193
_exptl_absorpt_correction_T_max     1.00000
_exptl_special_details
;
;
_diffrn_ambient_temperature     100.0(10)
_diffrn_radiation_type     'Mo K\a'
_diffrn_radiation_wavelength     0.71073
_diffrn_radiation_source     'Enhance (Mo) X-ray Source'
_diffrn_radiation_monochromator     'graphite'
_diffrn_measurement_device_type     'Oxford Diffraction Xcalibur Eos'
_diffrn_measurement_method     \w
_diffrn_detector_area_resol_mean     16.1544
_diffrn_reflns_number     23760
_diffrn_reflns_av_R_equivalents     0.0525
_diffrn_reflns_av_sigmaI/netI     0.0724
_diffrn_reflns_theta_min     2.91
_diffrn_reflns_theta_max     29.08
_diffrn_reflns_theta_full     25.00
_diffrn_measured_fraction_theta_max     0.886
_diffrn_measured_fraction_theta_full     0.998
_diffrn_reflns_limit_h_min     -16
_diffrn_reflns_limit_h_max     15
_diffrn_reflns_limit_k_min     -21
_diffrn_reflns_limit_k_max     22
_diffrn_reflns_limit_l_min     -18
_diffrn_reflns_limit_l_max     18
_refine_special_details
;
Refinement of <i>F</i>^2^ against ALL reflections. The weighted <i>R</i>-factor
<i>wR</i> and goodness of fit <i>S</i> are based on <i>F</i>^2^, conventional
<i>R</i>-factors <i>R</i> are based on <i>F</i>, with <i>F</i> set to zero for
negative <i>F</i>^2^. The threshold expression of <i>F</i>^2^ >
2\s(<i>F</i>^2^) is used only for calculating <i>R</i>-factors(gt) <i>etc</i>.
and is not relevant to the choice of reflections for refinement.
<i>R</i>-factors based on <i>F</i>^2^ are statistically about twice as large
as those based on <i>F</i>, and <i>R</i>- factors based on ALL data will be
even larger.
;
_reflns_number_total     7081
_reflns_number_gt     4734
_reflns_threshold_expression     I>2\s(I)
_refine_ls_structure_factor_coef     Fsqd
_refine_ls_matrix_type     full
_refine_ls_R_factor_all     0.0665
_refine_ls_R_factor_gt     0.0395
_refine_ls_wR_factor_gt     0.0799
_refine_ls_wR_factor_ref     0.0837
_refine_ls_goodness_of_fit_ref     0.991
_refine_ls_restrained_S_all     0.991
_refine_ls_number_reflns     7081
_refine_ls_number_parameters     502
_refine_ls_number_restraints     0
_refine_ls_hydrogen_treatment     mixed
_refine_ls_weighting_scheme     calc
_refine_ls_weighting_details
                 'calc w=1/[\s^2^(Fo^2^)+(0.0380P)^2^] where P=(Fo^2^+2Fc^2^)/3'
_atom_sites_solution_hydrogens     geom
_atom_sites_solution_primary     direct
_atom_sites_solution_secondary     difmap
_refine_ls_shift/su_max     0.002
_refine_ls_shift/su_mean     0.000
_refine_diff_density_max     0.670
_refine_diff_density_min     -0.514
_refine_ls_extinction_method     none
_refine_ls_extinction_coef     ?
loop_
    _atom_type_symbol
    _atom_type_description
    _atom_type_scat_dispersion_real
    _atom_type_scat_dispersion_imag
    _atom_type_scat_source
    'C' 'C' 0.0033 0.0016
                         'International Tables Vol C Tables 4.2.6.8 and 6.1.1.4'
    'H' 'H' 0.0000 0.0000
                         'International Tables Vol C Tables 4.2.6.8 and 6.1.1.4'
    'N' 'N' 0.0061 0.0033
                         'International Tables Vol C Tables 4.2.6.8 and 6.1.1.4'
    'O' 'O' 0.0106 0.0060
                         'International Tables Vol C Tables 4.2.6.8 and 6.1.1.4'
    'Cl' 'Cl' 0.1484 0.1585
                         'International Tables Vol C Tables 4.2.6.8 and 6.1.1.4'
    'Co' 'Co' 0.3494 0.9721
                         'International Tables Vol C Tables 4.2.6.8 and 6.1.1.4'
_computing_data_collection     'CrysAlis Pro (Oxford Diffraction, 2009)'
_computing_cell_refinement     'CrysAlis Pro (Oxford Diffraction, 2009)'
_computing_data_reduction     'CrysAlis Pro (Oxford Diffraction, 2009)'
_computing_structure_solution     'SIR92 (Altomare <i>et al.</i>, 1993)'
_computing_structure_refinement     'SHELXL97 (Sheldrick, 2008)'
_computing_molecular_graphics
;
<i>Stereochemical Workstation Operation Manual</i> (Siemens, 1989)
;
_computing_publication_material     'SHELXL97 (Sheldrick, 2008)'
loop_
    _atom_site_type_symbol
    _atom_site_label
    _atom_site_fract_x
    _atom_site_fract_y
    _atom_site_fract_z
    _atom_site_U_iso_or_equiv
    _atom_site_adp_type
    _atom_site_calc_flag
    _atom_site_refinement_flags
    _atom_site_occupancy
    _atom_site_disorder_assembly
    _atom_site_disorder_group
    Co Co1 0.43307(2) 0.200878(17) 0.223086(19) 0.01430(8) Uani d . 1 . .
    N N1 0.32241(13) 0.26626(11) 0.15288(13) 0.0195(4) Uani d . 1 . .
    H H1 0.3269(16) 0.2648(13) 0.0877(17) 0.023 Uiso d . 1 . .
    C C2 0.31534(19) 0.35365(14) 0.17595(19) 0.0280(6) Uani d . 1 . .
    H H21 0.3731(18) 0.3871(15) 0.1487(16) 0.034 Uiso d . 1 . .
    H H22 0.3120(17) 0.3579(14) 0.2515(17) 0.034 Uiso d . 1 . .
    C C3 0.21166(19) 0.37890(16) 0.1324(2) 0.0317(6) Uani d . 1 . .
    H H31 0.1857(17) 0.4294(16) 0.1617(17) 0.038 Uiso d . 1 . .
    H H32 0.2132(18) 0.3776(15) 0.0624(18) 0.038 Uiso d . 1 . .
    C C4 0.1450(2) 0.30912(17) 0.1558(3) 0.0427(7) Uani d . 1 . .
    H H41 0.085(2) 0.3023(16) 0.107(2) 0.051 Uiso d . 1 . .
    H H42 0.121(2) 0.3201(17) 0.218(2) 0.051 Uiso d . 1 . .
    C C5 0.21586(18) 0.23502(15) 0.16164(19) 0.0262(5) Uani d . 1 . .
    H H51 0.2149(17) 0.2099(14) 0.2271(17) 0.031 Uiso d . 1 . .
    H H52 0.1983(18) 0.1966(15) 0.1083(17) 0.031 Uiso d . 1 . .
    N N6 0.53743(14) 0.13130(11) 0.29580(11) 0.0160(4) Uani d . 1 . .
    H H6 0.5884(16) 0.1644(14) 0.3137(15) 0.019 Uiso d . 1 . .
    C C7 0.50197(19) 0.09102(14) 0.38566(15) 0.0207(5) Uani d . 1 . .
    H H71 0.4302(17) 0.0819(14) 0.3787(15) 0.025 Uiso d . 1 . .
    H H72 0.5138(16) 0.1294(14) 0.4397(15) 0.025 Uiso d . 1 . .
    C C8 0.5615(2) 0.01142(15) 0.39679(17) 0.0260(5) Uani d . 1 . .
    H H81 0.5990(17) 0.0093(14) 0.4590(17) 0.031 Uiso d . 1 . .
    H H82 0.5160(17) -0.0334(15) 0.3918(16) 0.031 Uiso d . 1 . .
    C C9 0.63361(18) 0.00956(15) 0.31396(16) 0.0211(5) Uani d . 1 . .
    H H91 0.6997(17) 0.0345(13) 0.3372(15) 0.025 Uiso d . 1 . .
    H H92 0.6430(17) -0.0387(14) 0.2914(15) 0.025 Uiso d . 1 . .
    C C10 0.58171(18) 0.06470(14) 0.23889(15) 0.0189(5) Uani d . 1 . .
    H H101 0.6284(16) 0.0877(13) 0.1909(15) 0.023 Uiso d . 1 . .
    H H102 0.5226(16) 0.0385(13) 0.2052(15) 0.023 Uiso d . 1 . .
    C C11 0.33034(15) 0.06975(12) 0.12952(14) 0.0145(4) Uani d . 1 . .
    O O12 0.35375(10) 0.10722(8) 0.21165(9) 0.0160(3) Uani d . 1 . .
    C C13 0.25165(17) 0.01153(13) 0.13147(16) 0.0188(5) Uani d . 1 . .
    H H13 0.2275(16) 0.0008(14) 0.1890(16) 0.023 Uiso d . 1 . .
    C C14 0.21879(17) -0.03030(13) 0.05014(16) 0.0199(5) Uani d . 1 . .
    H H14 0.1637(16) -0.0666(14) 0.0540(15) 0.024 Uiso d . 1 . .
    C C15 0.26181(16) -0.01498(13) -0.03840(15) 0.0183(5) Uani d . 1 . .
    H H15 0.2360(15) -0.0463(13) -0.0936(15) 0.022 Uiso d . 1 . .
    C C16 0.33976(16) 0.04004(13) -0.04243(15) 0.0163(5) Uani d . 1 . .
    H H16 0.3683(15) 0.0523(13) -0.1003(15) 0.020 Uiso d . 1 . .
    C C17 0.37838(15) 0.08255(12) 0.04054(14) 0.0139(4) Uani d . 1 . .
    C C18 0.46758(15) 0.13478(12) 0.03271(13) 0.0139(4) Uani d . 1 . .
    C C19 0.52757(18) 0.12788(14) -0.05752(15) 0.0181(5) Uani d . 1 . .
    H H19A 0.4929(17) 0.1555(14) -0.1079(16) 0.027 Uiso d . 1 . .
    H H19B 0.5293(16) 0.0748(15) -0.0782(15) 0.027 Uiso d . 1 . .
    H H19C 0.5991(18) 0.1489(14) -0.0482(15) 0.027 Uiso d . 1 . .
    N N20 0.49586(13) 0.18431(10) 0.10260(11) 0.0152(4) Uani d . 1 . .
    C C21 0.58643(18) 0.23621(14) 0.09577(16) 0.0222(5) Uani d . 1 . .
    H H211 0.5974(16) 0.2496(13) 0.0285(16) 0.027 Uiso d . 1 . .
    H H212 0.6468(18) 0.2055(14) 0.1226(16) 0.027 Uiso d . 1 . .
    C C22 0.56754(19) 0.31395(14) 0.14930(16) 0.0225(5) Uani d . 1 . .
    H H221 0.6309(18) 0.3398(14) 0.1644(15) 0.027 Uiso d . 1 . .
    H H222 0.5206(17) 0.3489(14) 0.1087(16) 0.027 Uiso d . 1 . .
    N N23 0.51726(13) 0.29409(10) 0.23916(12) 0.0166(4) Uani d . 1 . .
    C C24 0.52723(16) 0.34161(13) 0.31422(15) 0.0188(5) Uani d . 1 . .
    C C25 0.5844(2) 0.41992(15) 0.30703(19) 0.0263(6) Uani d . 1 . .
    H H25A 0.652(2) 0.4135(16) 0.3180(17) 0.040 Uiso d . 1 . .
    H H25B 0.5622(18) 0.4579(16) 0.3546(18) 0.040 Uiso d . 1 . .
    H H25C 0.5750(18) 0.4459(16) 0.2461(18) 0.040 Uiso d . 1 . .
    C C26 0.48102(16) 0.32171(13) 0.40501(15) 0.0183(5) Uani d . 1 . .
    C C27 0.40293(16) 0.26336(13) 0.41079(14) 0.0186(5) Uani d . 1 . .
    O O28 0.36521(10) 0.22025(8) 0.33713(10) 0.0181(3) Uani d . 1 . .
    C C29 0.35918(18) 0.25124(14) 0.50123(16) 0.0243(5) Uani d . 1 . .
    H H29 0.3078(18) 0.2120(14) 0.5022(16) 0.029 Uiso d . 1 . .
    C C30 0.3937(2) 0.29266(16) 0.58313(17) 0.0293(6) Uani d . 1 . .
    H H30 0.3643(18) 0.2825(15) 0.6370(17) 0.035 Uiso d . 1 . .
    C C31 0.47268(19) 0.34752(16) 0.57808(17) 0.0295(6) Uani d . 1 . .
    H H31A 0.4954(18) 0.3735(15) 0.6275(17) 0.035 Uiso d . 1 . .
    C C32 0.51534(19) 0.36198(14) 0.49171(17) 0.0253(5) Uani d . 1 . .
    H H32A 0.5689(18) 0.3976(14) 0.4914(16) 0.030 Uiso d . 1 . .
    Cl Cl1A 0.79066(4) 0.23619(3) 0.35925(4) 0.02212(13) Uani d . 1 . .
    O O1A 0.80829(13) 0.30755(10) 0.30347(11) 0.0339(4) Uani d . 1 . .
    O O2A 0.78027(12) 0.16794(9) 0.29433(10) 0.0280(4) Uani d . 1 . .
    O O3A 0.69829(12) 0.24462(11) 0.41007(12) 0.0357(4) Uani d . 1 . .
    O O4A 0.87471(11) 0.22283(9) 0.42896(11) 0.0258(4) Uani d . 1 . .
    C C1A 1.0458(2) 0.05050(15) 0.43188(17) 0.0345(6) Uani d . 1 . .
    C C11A 1.0945(3) 0.1044(2) 0.3592(2) 0.0499(8) Uani d . 1 . .
    H H11A 1.171(2) 0.1142(19) 0.381(2) 0.075 Uiso d . 1 . .
    H H11B 1.062(2) 0.152(2) 0.349(2) 0.075 Uiso d . 1 . .
    H H11C 1.097(2) 0.080(2) 0.303(2) 0.075 Uiso d . 1 . .
    C C2A 0.9406(2) 0.03841(16) 0.42930(18) 0.0353(7) Uani d . 1 . .
    H H2A 0.9032(19) 0.0658(16) 0.3855(18) 0.042 Uiso d . 1 . .
    C C3A 0.8953(2) -0.01037(16) 0.49598(18) 0.0360(6) Uani d . 1 . .
    H H3A 0.821(2) -0.0225(17) 0.4959(19) 0.054 Uiso d . 1 . .
loop_
    _atom_site_aniso_label
    _atom_site_aniso_U_11
    _atom_site_aniso_U_22
    _atom_site_aniso_U_33
    _atom_site_aniso_U_12
    _atom_site_aniso_U_13
    _atom_site_aniso_U_23
    Co1 0.01606(16) 0.01228(14) 0.01440(14) -0.00159(13) -0.00085(10)
                                                                    -0.00040(12)
    N1 0.0193(10) 0.0172(9) 0.0218(9) -0.0016(8) -0.0013(8) -0.0006(8)
    C2 0.0290(15) 0.0167(12) 0.0376(14) 0.0002(11) -0.0065(11) 0.0018(11)
    C3 0.0296(15) 0.0254(14) 0.0390(15) 0.0056(12) -0.0088(12) -0.0012(12)
    C4 0.0247(16) 0.0319(16) 0.071(2) 0.0057(13) 0.0034(14) 0.0010(15)
    C5 0.0206(13) 0.0230(13) 0.0345(14) -0.0013(11) -0.0027(10) -0.0011(11)
    N6 0.0192(10) 0.0148(9) 0.0139(8) -0.0019(8) 0.0011(7) 0.0001(7)
    C7 0.0265(13) 0.0202(12) 0.0155(11) 0.0007(10) 0.0025(9) 0.0029(9)
    C8 0.0314(15) 0.0224(13) 0.0244(12) 0.0030(11) 0.0029(11) 0.0035(10)
    C9 0.0213(13) 0.0178(12) 0.0241(12) 0.0052(10) 0.0005(9) 0.0011(10)
    C10 0.0207(13) 0.0190(12) 0.0172(11) 0.0033(10) 0.0020(9) -0.0022(9)
    C11 0.0145(11) 0.0108(10) 0.0180(10) 0.0025(9) -0.0027(8) 0.0010(8)
    O12 0.0188(8) 0.0143(7) 0.0146(7) -0.0036(6) -0.0005(6) -0.0003(6)
    C13 0.0217(13) 0.0143(11) 0.0206(11) -0.0019(10) 0.0025(9) 0.0020(9)
    C14 0.0150(12) 0.0133(11) 0.0308(12) -0.0016(9) -0.0036(10) 0.0000(9)
    C15 0.0167(12) 0.0163(11) 0.0212(11) 0.0025(9) -0.0076(9) -0.0046(9)
    C16 0.0183(12) 0.0155(11) 0.0149(10) 0.0052(9) -0.0009(9) -0.0002(9)
    C17 0.0131(11) 0.0109(10) 0.0175(10) 0.0011(9) -0.0031(8) 0.0014(8)
    C18 0.0146(11) 0.0135(10) 0.0132(10) 0.0034(9) -0.0028(8) 0.0042(8)
    C19 0.0176(13) 0.0182(12) 0.0184(11) 0.0011(10) 0.0017(9) 0.0003(9)
    N20 0.0155(10) 0.0141(9) 0.0158(8) -0.0024(7) -0.0008(7) 0.0034(7)
    C21 0.0238(13) 0.0233(12) 0.0198(11) -0.0090(11) 0.0030(9) 0.0006(10)
    C22 0.0234(13) 0.0208(13) 0.0230(11) -0.0091(10) -0.0021(10) 0.0023(9)
    N23 0.0153(10) 0.0142(9) 0.0201(9) -0.0014(8) -0.0024(7) 0.0007(8)
    C24 0.0134(12) 0.0159(11) 0.0262(12) 0.0032(9) -0.0089(9) 0.0000(9)
    C25 0.0278(15) 0.0174(12) 0.0328(14) -0.0028(11) -0.0080(11) -0.0037(11)
    C26 0.0168(12) 0.0163(11) 0.0211(11) 0.0068(9) -0.0069(9) -0.0041(9)
    C27 0.0175(12) 0.0192(11) 0.0186(10) 0.0094(10) -0.0040(9) -0.0037(9)
    O28 0.0168(8) 0.0197(8) 0.0182(7) -0.0001(6) 0.0032(6) -0.0042(6)
    C29 0.0229(13) 0.0258(14) 0.0245(12) 0.0059(11) 0.0023(10) -0.0006(10)
    C30 0.0327(15) 0.0355(15) 0.0197(11) 0.0161(13) 0.0018(10) -0.0028(11)
    C31 0.0308(15) 0.0316(15) 0.0250(13) 0.0136(12) -0.0109(11) -0.0123(11)
    C32 0.0253(14) 0.0215(13) 0.0279(12) 0.0085(11) -0.0110(10) -0.0060(10)
    Cl1A 0.0213(3) 0.0208(3) 0.0241(3) -0.0017(2) -0.0004(2) -0.0035(2)
    O1A 0.0455(11) 0.0222(9) 0.0339(9) -0.0021(8) -0.0005(8) 0.0039(8)
    O2A 0.0351(10) 0.0232(9) 0.0255(8) -0.0091(8) -0.0027(7) -0.0060(7)
    O3A 0.0208(9) 0.0498(12) 0.0366(10) 0.0078(9) 0.0044(7) -0.0034(9)
    O4A 0.0199(9) 0.0268(9) 0.0300(9) 0.0000(7) -0.0069(7) -0.0057(7)
    C1A 0.0544(19) 0.0251(14) 0.0238(12) 0.0132(13) -0.0004(12) -0.0075(11)
    C11A 0.072(2) 0.0429(19) 0.0357(16) 0.0097(17) 0.0069(16) -0.0021(14)
    C2A 0.050(2) 0.0306(15) 0.0241(13) 0.0174(13) -0.0091(12) -0.0067(11)
    C3A 0.0466(17) 0.0316(15) 0.0293(14) 0.0122(14) -0.0020(12) -0.0100(12)
_geom_special_details
;
All s.u.'s (except the s.u. in the dihedral angle between two l.s. planes) are
estimated using the full covariance matrix. The cell s.u.'s are taken into
account individually in the estimation of s.u.'s in distances, angles and
torsion angles; correlations between s.u.'s in cell parameters are only used
when they are defined by crystal symmetry. An approximate (isotropic)
treatment of cell s.u.'s is used for estimating s.u.'s involving l.s. planes.
;
loop_
    _geom_bond_atom_site_label_1
    _geom_bond_atom_site_label_2
    _geom_bond_site_symmetry_2
    _geom_bond_distance
    _geom_bond_publ_flag
    Co1 O12 . 1.8692(14) ?
    Co1 O28 . 1.8725(14) ?
    Co1 N23 . 1.9038(17) ?
    Co1 N20 . 1.9102(17) ?
    Co1 N6 . 2.0168(17) ?
    Co1 N1 . 2.0184(18) ?
    N1 C2 . 1.485(3) ?
    N1 C5 . 1.501(3) ?
    N1 H1 . 0.90(2) ?
    C2 C3 . 1.518(3) ?
    C2 H21 . 1.02(2) ?
    C2 H22 . 1.05(2) ?
    C3 C4 . 1.494(4) ?
    C3 H31 . 1.00(3) ?
    C3 H32 . 0.97(2) ?
    C4 C5 . 1.538(4) ?
    C4 H41 . 1.01(3) ?
    C4 H42 . 0.94(3) ?
    C5 H51 . 0.99(2) ?
    C5 H52 . 0.99(2) ?
    N6 C10 . 1.488(3) ?
    N6 C7 . 1.501(3) ?
    N6 H6 . 0.89(2) ?
    C7 C8 . 1.535(3) ?
    C7 H71 . 0.95(2) ?
    C7 H72 . 0.99(2) ?
    C8 C9 . 1.519(3) ?
    C8 H81 . 0.97(2) ?
    C8 H82 . 0.95(2) ?
    C9 C10 . 1.515(3) ?
    C9 H91 . 1.00(2) ?
    C9 H92 . 0.87(2) ?
    C10 H101 . 1.00(2) ?
    C10 H102 . 0.98(2) ?
    C11 O12 . 1.314(2) ?
    C11 C13 . 1.413(3) ?
    C11 C17 . 1.423(3) ?
    C13 C14 . 1.369(3) ?
    C13 H13 . 0.89(2) ?
    C14 C15 . 1.393(3) ?
    C14 H14 . 0.94(2) ?
    C15 C16 . 1.372(3) ?
    C15 H15 . 0.97(2) ?
    C16 C17 . 1.415(3) ?
    C16 H16 . 0.92(2) ?
    C17 C18 . 1.463(3) ?
    C18 N20 . 1.305(2) ?
    C18 C19 . 1.509(3) ?
    C19 H19A . 0.93(2) ?
    C19 H19B . 0.92(2) ?
    C19 H19C . 1.00(2) ?
    N20 C21 . 1.473(3) ?
    C21 C22 . 1.510(3) ?
    C21 H211 . 0.97(2) ?
    C21 H212 . 1.00(2) ?
    C22 N23 . 1.469(3) ?
    C22 H221 . 0.95(2) ?
    C22 H222 . 1.00(2) ?
    N23 C24 . 1.301(3) ?
    C24 C26 . 1.455(3) ?
    C24 C25 . 1.503(3) ?
    C25 H25A . 0.89(3) ?
    C25 H25B . 0.96(3) ?
    C25 H25C . 0.95(3) ?
    C26 C27 . 1.413(3) ?
    C26 C32 . 1.422(3) ?
    C27 O28 . 1.317(2) ?
    C27 C29 . 1.413(3) ?
    C29 C30 . 1.378(3) ?
    C29 H29 . 0.94(2) ?
    C30 C31 . 1.382(4) ?
    C30 H30 . 0.87(2) ?
    C31 C32 . 1.362(3) ?
    C31 H31A . 0.85(2) ?
    C32 H32A . 0.92(2) ?
    Cl1A O1A . 1.4343(16) ?
    Cl1A O3A . 1.4365(16) ?
    Cl1A O4A . 1.4428(15) ?
    Cl1A O2A . 1.4433(15) ?
    C1A C2A . 1.393(4) ?
    C1A C3A 3_756 1.396(3) ?
    C1A C11A . 1.507(4) ?
    C11A H11A . 1.05(3) ?
    C11A H11B . 0.90(3) ?
    C11A H11C . 0.88(3) ?
    C2A C3A . 1.379(4) ?
    C2A H2A . 0.88(2) ?
    C3A C1A 3_756 1.396(3) ?
    C3A H3A . 1.00(3) ?
loop_
    _geom_angle_atom_site_label_1
    _geom_angle_atom_site_label_2
    _geom_angle_atom_site_label_3
    _geom_angle_site_symmetry_1
    _geom_angle_site_symmetry_3
    _geom_angle
    _geom_angle_publ_flag
    O12 Co1 O28 . . 85.80(6) ?
    O12 Co1 N23 . . 177.53(7) ?
    O28 Co1 N23 . . 93.50(7) ?
    O12 Co1 N20 . . 94.02(7) ?
    O28 Co1 N20 . . 176.62(7) ?
    N23 Co1 N20 . . 86.82(7) ?
    O12 Co1 N6 . . 85.96(7) ?
    O28 Co1 N6 . . 91.14(6) ?
    N23 Co1 N6 . . 91.69(7) ?
    N20 Co1 N6 . . 92.21(7) ?
    O12 Co1 N1 . . 91.16(7) ?
    O28 Co1 N1 . . 87.13(7) ?
    N23 Co1 N1 . . 91.17(7) ?
    N20 Co1 N1 . . 89.50(7) ?
    N6 Co1 N1 . . 176.75(8) ?
    C2 N1 C5 . . 104.47(18) ?
    C2 N1 Co1 . . 118.08(14) ?
    C5 N1 Co1 . . 115.28(14) ?
    C2 N1 H1 . . 104.3(15) ?
    C5 N1 H1 . . 100.2(14) ?
    Co1 N1 H1 . . 112.4(14) ?
    N1 C2 C3 . . 104.35(19) ?
    N1 C2 H21 . . 113.1(13) ?
    C3 C2 H21 . . 111.7(13) ?
    N1 C2 H22 . . 106.5(13) ?
    C3 C2 H22 . . 107.1(12) ?
    H21 C2 H22 . . 113.4(18) ?
    C4 C3 C2 . . 102.9(2) ?
    C4 C3 H31 . . 110.2(14) ?
    C2 C3 H31 . . 112.9(13) ?
    C4 C3 H32 . . 103.9(15) ?
    C2 C3 H32 . . 109.1(14) ?
    H31 C3 H32 . . 117(2) ?
    C3 C4 C5 . . 105.6(2) ?
    C3 C4 H41 . . 112.7(16) ?
    C5 C4 H41 . . 113.1(16) ?
    C3 C4 H42 . . 105.7(18) ?
    C5 C4 H42 . . 109.4(18) ?
    H41 C4 H42 . . 110(2) ?
    N1 C5 C4 . . 106.5(2) ?
    N1 C5 H51 . . 105.7(13) ?
    C4 C5 H51 . . 110.2(14) ?
    N1 C5 H52 . . 110.1(14) ?
    C4 C5 H52 . . 110.9(14) ?
    H51 C5 H52 . . 113.1(19) ?
    C10 N6 C7 . . 104.56(16) ?
    C10 N6 Co1 . . 115.74(12) ?
    C7 N6 Co1 . . 115.66(14) ?
    C10 N6 H6 . . 107.1(14) ?
    C7 N6 H6 . . 107.8(14) ?
    Co1 N6 H6 . . 105.5(14) ?
    N6 C7 C8 . . 106.65(18) ?
    N6 C7 H71 . . 109.4(13) ?
    C8 C7 H71 . . 111.7(14) ?
    N6 C7 H72 . . 107.1(13) ?
    C8 C7 H72 . . 114.7(12) ?
    H71 C7 H72 . . 107.2(18) ?
    C9 C8 C7 . . 105.97(19) ?
    C9 C8 H81 . . 110.9(14) ?
    C7 C8 H81 . . 110.7(14) ?
    C9 C8 H82 . . 110.0(14) ?
    C7 C8 H82 . . 110.3(14) ?
    H81 C8 H82 . . 108.9(19) ?
    C10 C9 C8 . . 103.04(18) ?
    C10 C9 H91 . . 108.8(13) ?
    C8 C9 H91 . . 108.3(12) ?
    C10 C9 H92 . . 112.1(15) ?
    C8 C9 H92 . . 113.1(15) ?
    H91 C9 H92 . . 111.1(19) ?
    N6 C10 C9 . . 105.08(16) ?
    N6 C10 H101 . . 109.6(13) ?
    C9 C10 H101 . . 114.3(12) ?
    N6 C10 H102 . . 104.8(13) ?
    C9 C10 H102 . . 111.9(13) ?
    H101 C10 H102 . . 110.5(17) ?
    O12 C11 C13 . . 116.42(18) ?
    O12 C11 C17 . . 125.31(18) ?
    C13 C11 C17 . . 118.26(18) ?
    C11 O12 Co1 . . 124.71(12) ?
    C14 C13 C11 . . 122.0(2) ?
    C14 C13 H13 . . 121.3(14) ?
    C11 C13 H13 . . 116.6(14) ?
    C13 C14 C15 . . 120.0(2) ?
    C13 C14 H14 . . 119.1(13) ?
    C15 C14 H14 . . 120.7(13) ?
    C16 C15 C14 . . 119.4(2) ?
    C16 C15 H15 . . 123.8(13) ?
    C14 C15 H15 . . 116.7(13) ?
    C15 C16 C17 . . 122.3(2) ?
    C15 C16 H16 . . 121.2(13) ?
    C17 C16 H16 . . 116.5(13) ?
    C16 C17 C11 . . 117.82(18) ?
    C16 C17 C18 . . 119.31(18) ?
    C11 C17 C18 . . 122.82(17) ?
    N20 C18 C17 . . 121.05(18) ?
    N20 C18 C19 . . 121.02(19) ?
    C17 C18 C19 . . 117.91(18) ?
    C18 C19 H19A . . 108.8(14) ?
    C18 C19 H19B . . 110.4(14) ?
    H19A C19 H19B . . 104.8(18) ?
    C18 C19 H19C . . 113.0(12) ?
    H19A C19 H19C . . 110.1(19) ?
    H19B C19 H19C . . 109.4(19) ?
    C18 N20 C21 . . 121.32(17) ?
    C18 N20 Co1 . . 127.82(14) ?
    C21 N20 Co1 . . 110.86(13) ?
    N20 C21 C22 . . 108.25(19) ?
    N20 C21 H211 . . 110.6(13) ?
    C22 C21 H211 . . 107.9(13) ?
    N20 C21 H212 . . 107.9(13) ?
    C22 C21 H212 . . 113.6(13) ?
    H211 C21 H212 . . 108.5(18) ?
    N23 C22 C21 . . 108.23(18) ?
    N23 C22 H221 . . 110.0(13) ?
    C21 C22 H221 . . 109.1(14) ?
    N23 C22 H222 . . 108.2(13) ?
    C21 C22 H222 . . 109.3(13) ?
    H221 C22 H222 . . 111.9(19) ?
    C24 N23 C22 . . 120.24(18) ?
    C24 N23 Co1 . . 128.10(15) ?
    C22 N23 Co1 . . 111.44(13) ?
    N23 C24 C26 . . 121.16(19) ?
    N23 C24 C25 . . 120.0(2) ?
    C26 C24 C25 . . 118.8(2) ?
    C24 C25 H25A . . 112.2(17) ?
    C24 C25 H25B . . 110.4(15) ?
    H25A C25 H25B . . 107(2) ?
    C24 C25 H25C . . 114.0(15) ?
    H25A C25 H25C . . 107(2) ?
    H25B C25 H25C . . 106(2) ?
    C27 C26 C32 . . 118.2(2) ?
    C27 C26 C24 . . 122.51(18) ?
    C32 C26 C24 . . 119.3(2) ?
    O28 C27 C29 . . 116.7(2) ?
    O28 C27 C26 . . 124.91(19) ?
    C29 C27 C26 . . 118.33(19) ?
    C27 O28 Co1 . . 124.32(13) ?
    C30 C29 C27 . . 121.4(2) ?
    C30 C29 H29 . . 122.7(14) ?
    C27 C29 H29 . . 115.9(14) ?
    C29 C30 C31 . . 120.1(2) ?
    C29 C30 H30 . . 117.5(17) ?
    C31 C30 H30 . . 122.4(17) ?
    C32 C31 C30 . . 120.1(2) ?
    C32 C31 H31A . . 118.0(17) ?
    C30 C31 H31A . . 121.9(17) ?
    C31 C32 C26 . . 121.7(2) ?
    C31 C32 H32A . . 117.7(14) ?
    C26 C32 H32A . . 120.5(14) ?
    O1A Cl1A O3A . . 110.12(11) ?
    O1A Cl1A O4A . . 110.17(10) ?
    O3A Cl1A O4A . . 108.98(9) ?
    O1A Cl1A O2A . . 108.95(9) ?
    O3A Cl1A O2A . . 108.82(10) ?
    O4A Cl1A O2A . . 109.78(10) ?
    C2A C1A C3A . 3_756 117.5(2) ?
    C2A C1A C11A . . 121.3(2) ?
    C3A C1A C11A 3_756 . 121.1(3) ?
    C1A C11A H11A . . 109.4(17) ?
    C1A C11A H11B . . 114(2) ?
    H11A C11A H11B . . 111(3) ?
    C1A C11A H11C . . 111(2) ?
    H11A C11A H11C . . 104(3) ?
    H11B C11A H11C . . 107(3) ?
    C3A C2A C1A . . 121.7(2) ?
    C3A C2A H2A . . 120.9(17) ?
    C1A C2A H2A . . 117.3(17) ?
    C2A C3A C1A . 3_756 120.8(3) ?
    C2A C3A H3A . . 124.8(16) ?
    C1A C3A H3A 3_756 . 114.3(16) ?
loop_
    _geom_torsion_atom_site_label_1
    _geom_torsion_atom_site_label_2
    _geom_torsion_atom_site_label_3
    _geom_torsion_atom_site_label_4
    _geom_torsion_site_symmetry_1
    _geom_torsion_site_symmetry_2
    _geom_torsion_site_symmetry_3
    _geom_torsion_site_symmetry_4
    _geom_torsion
    _geom_torsion_publ_flag
    O12 Co1 N1 C2 . . . . 151.59(17) ?
    O28 Co1 N1 C2 . . . . 65.85(17) ?
    N23 Co1 N1 C2 . . . . -27.59(17) ?
    N20 Co1 N1 C2 . . . . -114.40(17) ?
    O12 Co1 N1 C5 . . . . 27.17(16) ?
    O28 Co1 N1 C5 . . . . -58.57(16) ?
    N23 Co1 N1 C5 . . . . -152.01(16) ?
    N20 Co1 N1 C5 . . . . 121.18(16) ?
    C5 N1 C2 C3 . . . . -36.4(2) ?
    Co1 N1 C2 C3 . . . . -166.02(16) ?
    N1 C2 C3 C4 . . . . 40.4(3) ?
    C2 C3 C4 C5 . . . . -28.2(3) ?
    C2 N1 C5 C4 . . . . 18.5(3) ?
    Co1 N1 C5 C4 . . . . 149.80(18) ?
    C3 C4 C5 N1 . . . . 6.4(3) ?
    O12 Co1 N6 C10 . . . . 63.71(15) ?
    O28 Co1 N6 C10 . . . . 149.42(15) ?
    N23 Co1 N6 C10 . . . . -117.05(15) ?
    N20 Co1 N6 C10 . . . . -30.16(16) ?
    O12 Co1 N6 C7 . . . . -59.05(15) ?
    O28 Co1 N6 C7 . . . . 26.66(15) ?
    N23 Co1 N6 C7 . . . . 120.19(15) ?
    N20 Co1 N6 C7 . . . . -152.92(15) ?
    C10 N6 C7 C8 . . . . 21.1(2) ?
    Co1 N6 C7 C8 . . . . 149.59(15) ?
    N6 C7 C8 C9 . . . . 2.1(3) ?
    C7 C8 C9 C10 . . . . -24.0(3) ?
    C7 N6 C10 C9 . . . . -36.7(2) ?
    Co1 N6 C10 C9 . . . . -165.17(14) ?
    C8 C9 C10 N6 . . . . 37.7(2) ?
    C13 C11 O12 Co1 . . . . -166.03(14) ?
    C17 C11 O12 Co1 . . . . 14.8(3) ?
    O28 Co1 O12 C11 . . . . 155.40(15) ?
    N20 Co1 O12 C11 . . . . -21.22(16) ?
    N6 Co1 O12 C11 . . . . -113.16(15) ?
    N1 Co1 O12 C11 . . . . 68.36(16) ?
    O12 C11 C13 C14 . . . . 178.56(19) ?
    C17 C11 C13 C14 . . . . -2.2(3) ?
    C11 C13 C14 C15 . . . . -1.2(3) ?
    C13 C14 C15 C16 . . . . 2.4(3) ?
    C14 C15 C16 C17 . . . . -0.3(3) ?
    C15 C16 C17 C11 . . . . -3.1(3) ?
    C15 C16 C17 C18 . . . . 174.49(19) ?
    O12 C11 C17 C16 . . . . -176.63(18) ?
    C13 C11 C17 C16 . . . . 4.2(3) ?
    O12 C11 C17 C18 . . . . 5.9(3) ?
    C13 C11 C17 C18 . . . . -173.29(18) ?
    C16 C17 C18 N20 . . . . 169.29(18) ?
    C11 C17 C18 N20 . . . . -13.3(3) ?
    C16 C17 C18 C19 . . . . -12.4(3) ?
    C11 C17 C18 C19 . . . . 165.03(18) ?
    C17 C18 N20 C21 . . . . 179.12(18) ?
    C19 C18 N20 C21 . . . . 0.9(3) ?
    C17 C18 N20 Co1 . . . . -0.4(3) ?
    C19 C18 N20 Co1 . . . . -178.70(14) ?
    O12 Co1 N20 C18 . . . . 14.51(17) ?
    N23 Co1 N20 C18 . . . . -167.82(18) ?
    N6 Co1 N20 C18 . . . . 100.61(17) ?
    N1 Co1 N20 C18 . . . . -76.62(17) ?
    O12 Co1 N20 C21 . . . . -165.07(14) ?
    N23 Co1 N20 C21 . . . . 12.60(15) ?
    N6 Co1 N20 C21 . . . . -78.97(15) ?
    N1 Co1 N20 C21 . . . . 103.80(15) ?
    C18 N20 C21 C22 . . . . 147.73(19) ?
    Co1 N20 C21 C22 . . . . -32.7(2) ?
    N20 C21 C22 N23 . . . . 41.1(2) ?
    C21 C22 N23 C24 . . . . 153.4(2) ?
    C21 C22 N23 Co1 . . . . -31.6(2) ?
    O28 Co1 N23 C24 . . . . 9.06(18) ?
    N20 Co1 N23 C24 . . . . -174.31(18) ?
    N6 Co1 N23 C24 . . . . -82.19(18) ?
    N1 Co1 N23 C24 . . . . 96.26(18) ?
    O28 Co1 N23 C22 . . . . -165.47(14) ?
    N20 Co1 N23 C22 . . . . 11.16(15) ?
    N6 Co1 N23 C22 . . . . 103.28(15) ?
    N1 Co1 N23 C22 . . . . -78.27(15) ?
    C22 N23 C24 C26 . . . . -177.86(19) ?
    Co1 N23 C24 C26 . . . . 8.0(3) ?
    C22 N23 C24 C25 . . . . 4.1(3) ?
    Co1 N23 C24 C25 . . . . -169.96(16) ?
    N23 C24 C26 C27 . . . . -16.8(3) ?
    C25 C24 C26 C27 . . . . 161.2(2) ?
    N23 C24 C26 C32 . . . . 163.0(2) ?
    C25 C24 C26 C32 . . . . -19.0(3) ?
    C32 C26 C27 O28 . . . . -178.51(19) ?
    C24 C26 C27 O28 . . . . 1.3(3) ?
    C32 C26 C27 C29 . . . . 3.4(3) ?
    C24 C26 C27 C29 . . . . -176.76(19) ?
    C29 C27 O28 Co1 . . . . -160.24(14) ?
    C26 C27 O28 Co1 . . . . 21.7(3) ?
    O12 Co1 O28 C27 . . . . 154.22(16) ?
    N23 Co1 O28 C27 . . . . -23.40(16) ?
    N6 Co1 O28 C27 . . . . 68.36(16) ?
    N1 Co1 O28 C27 . . . . -114.40(16) ?
    O28 C27 C29 C30 . . . . 179.3(2) ?
    C26 C27 C29 C30 . . . . -2.4(3) ?
    C27 C29 C30 C31 . . . . 0.0(4) ?
    C29 C30 C31 C32 . . . . 1.3(4) ?
    C30 C31 C32 C26 . . . . -0.2(4) ?
    C27 C26 C32 C31 . . . . -2.2(3) ?
    C24 C26 C32 C31 . . . . 178.0(2) ?
    C3A C1A C2A C3A 3_756 . . . 0.9(4) ?
    C11A C1A C2A C3A . . . . -179.5(2) ?
    C1A C2A C3A C1A . . . 3_756 -0.9(4) ?
loop_
    _geom_hbond_atom_site_label_D
    _geom_hbond_atom_site_label_H
    _geom_hbond_atom_site_label_A
    _geom_hbond_site_symmetry_A
    _geom_hbond_distance_DH
    _geom_hbond_distance_HA
    _geom_hbond_distance_DA
    _geom_hbond_angle_DHA
    N1 H1 O4A 4_565 0.90(2) 2.32(2) 3.200(2) 166.2(19)
    N6 H6 O2A . 0.89(2) 2.55(2) 3.244(2) 135.9(18)
    N6 H6 O3A . 0.89(2) 2.33(2) 3.181(3) 160.9(18)
    C2A H2A O2A . 0.88(2) 2.61(3) 3.477(3) 166(2)
    C19 H19B CgA 3_655 0.92(2) 2.85(2) 3.438(2) 122.8(16)
    C14 H14 CgB 2_545 0.94(2) 2.56(2) 3.430(2) 153.8(17)
    C22 H222 CgC 2_655 1.00(2) 2.92(2) 3.784(2) 145.5(16)
data_global
_journal_date_recd_electronic     2010-11-02
_journal_date_accepted     2010-11-10
_journal_name_full     'Acta Crystallographica, Section E'
_journal_year     2010
_journal_volume     66
_journal_issue     12
_journal_page_first     m1590
_journal_page_last     m1591
_journal_paper_category     QM
_journal_coeditor_code     JH2227
_publ_contact_author
;
Mehdi Salehi
Department of Chemistry
Isfahan University of Technology
Isfahan 84156-83111
Iran
;
_publ_contact_author_email     msalehi@sun.semnan.ac.ir
_publ_section_title
;\
{2,2'-[1,1'-(Ethane-1,2-diyldinitrilo)diethylidyne]diphenolato}bis(pyrrolidine)\
cobalt(III) perchlorate <i>p</i>-xylene hemisolvate
;
loop_
    _publ_author_name
    _publ_author_address
    'Salehi, Mehdi'
;
Department of Chemistry
Faculty of Science
Semnan University
Semnan
Iran
;
    'Dutkiewicz, Grzegorz'
;  Department of Chemistry
Adam Mickiewicz University
Grunwaldzka 6
60-780 Pozna\'n
Poland
;
    'Kubicki, Maciej'
;
Department of Chemistry
Adam Mickiewicz University
Grunwaldzka 6
60-780 Pozna\'n
Poland
;
