# Supplementary material for: {2,2′-[1,1′-(Ethane-1,2-diyldinitrilo)­diethyl­idyne]diphenolato}bis­(pyrrolidine)cobalt(III) perchlorate p-xylene hemisolvate
Source: Acta Crystallogr Sect E Struct Rep Online. 2010 Nov 17;66(Pt 12):m1590–1. doi: 10.1107/S160053681004660X (PMC3011456; doi:10.1107/S160053681004660X)
Supplement: Supplementary file 2 [file e-66-m1590-Isup2.hkl]

#
# h,k,l, Fc-squared, Fo-squared, sigma(Fo-squared) and status flag
#
data_I
_shelx_title '    kp13lt in P2(1)/n'
_shelx_refln_list_code          4
_shelx_F_calc_maximum      327.36
_exptl_crystal_F_000      1364.00
_reflns_d_resolution_high  0.7312
 
loop_
 _symmetry_equiv_pos_as_xyz
 'x, y, z'
 '-x+1/2, y+1/2, -z+1/2'
 '-x, -y, -z'
 'x-1/2, -y-1/2, z-1/2'
 
_cell_length_a    13.1180
_cell_length_b    16.5510
_cell_length_c    13.7840
_cell_angle_alpha  90.000
_cell_angle_beta   92.870
_cell_angle_gamma  90.000
 
_shelx_F_squared_multiplier     1.000
 
loop_
 _refln_index_h
 _refln_index_k
 _refln_index_l
 _refln_F_squared_calc
 _refln_F_squared_meas
 _refln_F_squared_sigma
 _refln_observed_status
   2   0   0    12072.32    14203.85   2173.35 o
   4   0   0      176.34      181.28     18.55 o
   6   0   0       76.20       37.30     43.14 o
   8   0   0     1747.89     1545.61     59.25 o
  10   0   0      203.47      193.52     11.48 o
  12   0   0      337.73      257.22    107.06 o
  14   0   0     3204.05     3256.20    159.09 o
  16   0   0       35.03       24.47    126.01 o
   2   1   0    30065.02    31215.23    143.96 o
   3   1   0     1934.60     2164.62     52.59 o
   4   1   0     4104.94     3864.48     88.41 o
   5   1   0       11.66       10.60     15.32 o
   6   1   0        7.66       14.00     15.57 o
   7   1   0     1849.97     1820.46     23.91 o
   8   1   0      277.06      268.41     15.66 o
   9   1   0      975.32      897.16     32.35 o
  10   1   0      291.65      231.98     26.21 o
  11   1   0      247.59      261.34     73.38 o
  12   1   0     1466.90     1459.04     84.66 o
  13   1   0      327.14      281.23     76.17 o
  14   1   0     1026.91      980.41     93.51 o
  15   1   0      148.28      221.72     84.03 o
  16   1   0       42.16       87.65     85.28 o
   1   2   0        1.59       51.33     26.93 o
   2   2   0       40.14       66.82      9.77 o
   3   2   0    14541.05    15378.17    168.95 o
   4   2   0       15.65       27.01     19.05 o
   5   2   0        8.10       21.14     15.11 o
   6   2   0      619.44      700.44     20.51 o
   7   2   0      131.94      130.68     17.25 o
   8   2   0     3148.05     2965.32     42.18 o
   9   2   0        8.75        9.66     17.61 o
  10   2   0     2470.01     2389.93     49.35 o
  11   2   0     2220.97     2096.83    107.91 o
  12   2   0      978.18      979.46     82.87 o
  13   2   0       52.80       82.83     72.53 o
  14   2   0     2167.05     2167.20    107.43 o
  15   2   0        0.89        7.45     80.39 o
  16   2   0       75.31      192.20     87.03 o
   1   3   0      472.75      535.54     15.73 o
   2   3   0    18892.34    20242.93    376.33 o
   3   3   0      726.04      598.98     15.57 o
   4   3   0     6781.95     7338.12     62.46 o
   5   3   0     2599.82     2543.71     24.15 o
   6   3   0     1574.85     1527.11     18.71 o
   7   3   0     1716.01     1765.68     32.60 o
   8   3   0     1806.25     1834.23     29.53 o
   9   3   0     2374.87     2256.21     66.06 o
  10   3   0       14.58       17.84     21.02 o
  11   3   0       58.23       15.83     75.70 o
  12   3   0      120.80       97.25     69.23 o
  13   3   0      202.26      187.79     70.49 o
  14   3   0      230.24      263.69     82.53 o
  15   3   0      741.12      775.04     92.33 o
  16   3   0      331.40      328.82     93.55 o
   0   4   0    24745.83    26058.93    222.92 o
   1   4   0     2427.66     2710.61     43.07 o
   2   4   0    27165.39    28557.55    427.97 o
   3   4   0     1478.26     1477.32     19.31 o
   4   4   0     5575.45     5992.44     42.89 o
   5   4   0    14967.82    15658.38    217.58 o
   6   4   0     6663.79     7240.97     40.48 o
   7   4   0      967.88      923.13     24.53 o
   8   4   0      679.87      626.39     26.29 o
   9   4   0     1072.66      989.61     38.11 o
  10   4   0      112.59      117.30     75.02 o
  11   4   0     1930.58     1823.28     85.57 o
  12   4   0       94.93      145.37     81.15 o
  13   4   0      911.49      893.62     85.71 o
  14   4   0     1217.47     1122.13     93.37 o
  15   4   0       40.89       62.30     79.93 o
  16   4   0      348.56      372.19     92.98 o
   1   5   0      102.66       75.57     21.42 o
   2   5   0     5345.63     5558.30     79.27 o
   3   5   0      132.94      133.06     16.89 o
   4   5   0     1309.34     1344.75     28.59 o
   5   5   0     6546.13     6808.40    142.56 o
   6   5   0      745.03      894.16     20.45 o
   7   5   0     2503.68     2542.10     31.44 o
   8   5   0      422.19      423.05     31.96 o
   9   5   0     5157.29     4983.31     76.85 o
  10   5   0      603.07      552.46     76.04 o
  11   5   0       62.32       34.13     69.35 o
  12   5   0       75.56       57.83     71.42 o
  13   5   0     1438.50     1386.20     92.57 o
  14   5   0       56.78      114.81     80.38 o
  15   5   0     1460.77     1360.87    215.13 o
  16   5   0        1.87      -41.38    108.19 o
   0   6   0      182.26      180.57     30.52 o
   1   6   0       54.46       59.05     19.07 o
   2   6   0     6230.92     6441.04    114.99 o
   3   6   0     1904.42     2028.39     33.73 o
   4   6   0    11550.70    14299.79    478.27 o
   5   6   0     4712.39     4710.01    125.12 o
   6   6   0      143.19       94.44     22.50 o
   7   6   0     3352.44     3524.63    105.40 o
   8   6   0      105.33      108.68     23.97 o
   9   6   0      323.84      349.30     34.75 o
  10   6   0     1622.60     1502.53     84.13 o
  11   6   0     1772.97     1749.46     89.77 o
  12   6   0      243.49      263.07     80.79 o
  13   6   0      151.02      156.61     80.26 o
  14   6   0      223.07      192.26     83.73 o
  15   6   0       45.15      101.94     75.43 o
  16   6   0      194.25      317.37    122.97 o
   1   7   0     1709.22     1800.13     49.26 o
   2   7   0       16.71       61.22     24.62 o
   3   7   0        9.61       42.13     24.07 o
   4   7   0     1264.90     1300.23     32.27 o
   5   7   0      495.96      523.77     42.06 o
   6   7   0     6210.53     5955.23    292.03 o
   7   7   0       36.67       45.89     29.36 o
   8   7   0      687.75      711.02     39.15 o
   9   7   0     1664.72     1543.98     82.67 o
  10   7   0      738.21      893.41     73.42 o
  11   7   0      567.81      506.50     79.62 o
  12   7   0        2.33       -1.90     73.45 o
  13   7   0      854.08      911.35    122.73 o
  14   7   0       96.56      -21.83     86.87 o
  15   7   0      754.78      478.85    129.23 o
   0   8   0      196.53      168.26     36.01 o
   1   8   0     1716.74     1783.07     40.43 o
   2   8   0     9492.35     9894.27     70.92 o
   3   8   0     1711.10     1666.82     43.61 o
   4   8   0      493.37      494.82     42.20 o
   5   8   0     2104.80     2025.90    114.75 o
   6   8   0      656.01      570.97     37.21 o
   7   8   0       32.65       22.99     34.16 o
   8   8   0     1664.07     1770.35     49.88 o
   9   8   0       19.34       35.84     71.52 o
  10   8   0      513.31      554.68     77.51 o
  11   8   0     1358.42     1532.43     84.40 o
  12   8   0     2273.34     2165.21    164.37 o
  13   8   0      675.00      538.99    135.45 o
  14   8   0      570.11      592.59    123.02 o
  15   8   0       55.58       42.32    139.05 o
   1   9   0     2289.32     2370.84     35.89 o
   2   9   0     1381.20     1251.44     72.07 o
   3   9   0     2366.36     2620.70     49.19 o
   4   9   0     4909.91     4723.83    255.98 o
   5   9   0        1.92       14.47     38.79 o
   6   9   0      832.65      821.83     56.25 o
   7   9   0       88.04       65.72     52.05 o
   8   9   0        3.92       27.49     53.66 o
   9   9   0     1105.88     1290.11     92.15 o
  10   9   0      275.71      302.74     73.25 o
  11   9   0     1403.18     1198.31     83.47 o
  12   9   0      179.21      194.34    124.73 o
  13   9   0      103.20      136.29    109.66 o
  14   9   0      270.40      249.91    137.75 o
   0  10   0     1859.31     1804.57     55.36 o
   1  10   0     3418.76     3897.01     44.98 o
   2  10   0     3100.44     2897.10     61.32 o
   3  10   0       58.11       85.80     39.04 o
   4  10   0     1970.48     1992.33     65.55 o
   5  10   0      159.33      147.33     41.63 o
   6  10   0     3153.27     3182.38    108.64 o
   7  10   0       86.05      103.52     45.73 o
   8  10   0       25.12      -27.88     55.27 o
   9  10   0     1158.89     1049.20     70.58 o
  10  10   0      963.33     1080.40     86.39 o
  11  10   0      371.22      302.97    119.82 o
  12  10   0     1026.91     1088.89    135.29 o
  13  10   0      156.68      163.69    112.29 o
  14  10   0      894.77      865.62    148.09 o
   1  11   0     1575.72     1525.41     43.12 o
   2  11   0     1081.95      935.43     35.57 o
   3  11   0     1116.08     1112.98     38.34 o
   4  11   0     5314.34     5469.82     70.88 o
   5  11   0     1269.36     1223.89     51.32 o
   6  11   0       60.24       64.40     44.35 o
   7  11   0       75.12       70.84     44.37 o
   8  11   0      182.93      156.24     47.56 o
   9  11   0      448.39      404.23     49.85 o
  10  11   0     2625.90     3015.62    108.14 o
  11  11   0       15.87      -58.16    122.23 o
  12  11   0     1068.45      950.63    135.85 o
  13  11   0       13.69       75.42    116.83 o
  14  11   0      104.11      195.31    125.65 o
   0  12   0      544.04      507.62    123.75 o
   1  12   0     3302.92     3343.38     56.06 o
   2  12   0     3998.61     4004.59     80.50 o
   3  12   0     1041.10     1099.57     54.66 o
   4  12   0       14.56       31.99     44.28 o
   5  12   0      183.27      177.83     46.82 o
   6  12   0       98.99      146.29     47.77 o
   7  12   0       61.61      106.24     45.50 o
   8  12   0     1325.46     1176.60     56.28 o
   9  12   0     2731.31     2498.96     79.15 o
  10  12   0     1319.39     1459.76    101.32 o
  11  12   0       24.67       86.50     77.84 o
  12  12   0        1.35       -3.75     84.05 o
  13  12   0       54.74       57.29     84.20 o
  14  12   0       60.25      162.28    116.37 o
   1  13   0     3161.49     3337.28    172.64 o
   2  13   0     1182.34     1132.03     52.15 o
   3  13   0      753.00      735.18     51.64 o
   4  13   0     1021.85     1092.03     52.39 o
   5  13   0     1401.43     1405.55     56.52 o
   6  13   0      260.81      232.77     47.48 o
   7  13   0     1319.65     1371.89     58.26 o
   8  13   0      124.69       83.63     47.46 o
   9  13   0       69.50       52.25     49.29 o
  10  13   0     1580.93     1451.24    103.41 o
  11  13   0        0.13       11.90     80.89 o
  12  13   0      411.25      446.77     88.81 o
  13  13   0       45.80       60.71     88.51 o
  14  13   0      283.53       97.14    116.75 o
   0  14   0      256.89      226.40     70.04 o
   1  14   0     3417.64     3522.98     84.76 o
   2  14   0     1513.64     1387.24     78.52 o
   3  14   0      478.32      433.12     49.74 o
   4  14   0      265.62      310.03     45.31 o
   5  14   0     1514.19     1527.50     57.94 o
   6  14   0      271.28      296.84     49.67 o
   7  14   0      727.27      747.69     55.33 o
   8  14   0        1.34       -3.87     46.57 o
   9  14   0     1836.73     1862.55     85.62 o
  10  14   0       70.46      126.12     57.02 o
  11  14   0      347.34      327.55     81.52 o
  12  14   0       28.06       -1.98     82.98 o
  13  14   0      520.66      466.39    128.26 o
  14  14   0      404.19      431.01    126.53 o
   1  15   0     5194.78     5742.89    127.00 o
   2  15   0       65.16       89.26     66.12 o
   3  15   0      126.60       90.23     44.81 o
   4  15   0        5.33       40.90     45.12 o
   5  15   0      299.56      270.02     48.51 o
   6  15   0        9.15       19.37     48.60 o
   7  15   0     5820.46     5838.10    112.72 o
   8  15   0       40.53       11.36     47.33 o
   9  15   0      192.82      179.27     53.75 o
  10  15   0       24.87       49.54     58.11 o
  11  15   0      635.57      635.53    138.46 o
  12  15   0        0.03       23.57    123.79 o
   0  16   0      899.01      873.38     79.71 o
   1  16   0     1908.50     1844.87     63.45 o
   2  16   0      104.16      135.96     56.10 o
   3  16   0      594.65      576.42     73.46 o
   4  16   0      144.09      127.17     67.51 o
   5  16   0     2088.65     1978.29     90.99 o
   6  16   0       76.31       69.25     69.25 o
   7  16   0       40.41       22.24     68.77 o
   8  16   0      577.01      507.77     70.28 o
   9  16   0     1372.72     1364.15    219.24 o
  10  16   0       29.75      -28.56     80.79 o
  11  16   0        5.80       -3.44     75.89 o
   1  17   0      494.02      485.22     56.35 o
   2  17   0      290.69      185.72     59.13 o
   3  17   0       72.55       70.51     56.07 o
   4  17   0      127.87       88.39     69.81 o
   5  17   0       30.31       -3.82     71.16 o
   6  17   0      251.87      317.22     74.35 o
   7  17   0     1381.87     1374.02    212.24 o
   8  17   0        1.81      -23.66     59.45 o
   9  17   0       83.71      106.80     78.23 o
  10  17   0      276.10      239.24     83.63 o
  11  17   0      100.32      134.91     77.42 o
   0  18   0     1718.22     1737.39     97.07 o
   1  18   0     1461.02     1388.66     64.52 o
   2  18   0      774.85      719.59     59.79 o
   3  18   0      729.24      673.93     65.30 o
   4  18   0      159.07       91.83     58.83 o
   5  18   0      580.67      616.98     77.16 o
   6  18   0       71.69       48.44     73.34 o
   7  18   0      189.10      169.18     72.84 o
   8  18   0      652.62      665.29     90.89 o
   9  18   0       63.30      176.62    178.46 o
  10  18   0        4.24       44.33     78.99 o
   1  19   0       16.55      -10.47     57.11 o
   2  19   0     1025.85     1025.88     63.96 o
   3  19   0      893.18      769.83     69.75 o
   4  19   0     1055.26      964.87     79.22 o
   5  19   0       44.18       56.14     60.37 o
   6  19   0      456.29      604.72     84.39 o
   7  19   0     1138.35     1035.56     90.86 o
   8  19   0      138.79      155.46     84.86 o
   9  19   0        0.29      -46.67     84.22 o
   0  20   0      300.68      315.13     83.46 o
   1  20   0      244.48      222.99     60.32 o
   2  20   0      643.93      523.66     63.56 o
   3  20   0       31.56       49.38     57.62 o
   4  20   0       60.98       65.42     65.76 o
   5  20   0        0.09       20.64     77.34 o
   6  20   0      205.60      160.99     80.71 o
   7  20   0       70.89       50.26    109.98 o
   1  21   0        1.17       95.29     71.88 o
   2  21   0       22.87       29.02     85.04 o
   3  21   0      321.83      274.96     82.93 o
   4  21   0      574.45      575.30     85.96 o
   5  21   0       84.89       98.34    110.94 o
   6  21   0      143.78       71.11    109.01 o
 -15   0   1       89.29       70.21    118.46 o
 -13   0   1      109.68      127.14    110.86 o
 -11   0   1     6425.88     6533.98     64.30 o
  -9   0   1      459.88      447.05     30.21 o
  -7   0   1      596.50      549.10     33.22 o
  -5   0   1      145.94      107.75     25.18 o
  -3   0   1     5392.08     5821.85     48.63 o
   3   0   1      164.08      143.85     41.71 o
   5   0   1     3611.66     3899.14     79.50 o
   7   0   1      627.26      549.45     16.38 o
   9   0   1      687.81      798.95     93.16 o
  11   0   1     5930.88     5938.63    176.30 o
  13   0   1      255.09      213.67    114.63 o
  15   0   1      335.65      281.26    124.01 o
 -16   1   1      331.79      282.23     85.26 o
 -15   1   1      389.00      378.64     74.46 o
 -14   1   1      229.72      164.67     74.05 o
 -13   1   1       21.68       17.32     70.06 o
 -12   1   1      832.22      764.82     79.07 o
 -11   1   1     1924.31     1765.94     52.83 o
 -10   1   1       53.96       48.26     11.87 o
  -9   1   1    11122.53    10792.99     59.54 o
  -8   1   1      779.18      837.33     23.41 o
  -7   1   1     2933.19     3132.47     39.40 o
  -6   1   1      263.71      324.16     19.78 o
  -5   1   1     4963.19     4782.92     50.49 o
  -4   1   1     1455.47     1556.79     33.80 o
  -3   1   1      193.47      226.24     16.10 o
  -2   1   1     3823.31     3775.06     56.67 o
   2   1   1      309.46      266.26     12.82 o
   3   1   1    43475.37    44865.30    412.05 o
   4   1   1     4585.19     4829.96     43.50 o
   5   1   1     4337.91     4267.84     52.96 o
   6   1   1     1133.20     1121.93     38.89 o
   7   1   1     1604.17     1619.19     30.41 o
   8   1   1     1242.92     1406.22     29.70 o
   9   1   1     3147.53     3110.53     66.45 o
  10   1   1      213.02      224.02     20.44 o
  11   1   1       39.06       55.95     77.13 o
  12   1   1        7.34       27.14     70.50 o
  13   1   1     3239.67     3091.58    104.81 o
  14   1   1       62.66      105.59     86.38 o
  15   1   1      471.86      450.74     89.48 o
  16   1   1       11.82       46.70     77.58 o
 -16   2   1       68.23       87.26     74.10 o
 -15   2   1      707.95      676.99     87.03 o
 -14   2   1      698.83      713.63     84.85 o
 -13   2   1      643.24      485.23     84.82 o
 -12   2   1        0.05       -3.81     69.67 o
 -11   2   1     5444.37     5044.52    114.50 o
 -10   2   1      586.08      478.99     40.61 o
  -9   2   1      273.76      241.47     17.32 o
  -8   2   1        9.87       22.10     16.46 o
  -7   2   1     1523.43     1471.05     25.57 o
  -6   2   1     1744.01     1706.15     36.11 o
  -5   2   1      476.21      488.01     16.99 o
  -4   2   1       50.54       69.49     13.85 o
  -3   2   1    13770.52    13186.28    136.29 o
  -2   2   1    16281.24    16639.96    120.71 o
  -1   2   1      768.82      780.69     27.43 o
   1   2   1     1153.74     1329.72     20.49 o
   2   2   1      323.59      403.33     12.72 o
   3   2   1    31795.74    33222.01    241.48 o
   4   2   1      968.26      971.28     21.87 o
   5   2   1     1815.45     1727.51     25.13 o
   6   2   1     3246.61     3201.67     99.77 o
   7   2   1     2104.59     2018.93     59.54 o
   8   2   1      496.16      511.74     28.96 o
   9   2   1       27.23       41.66     26.31 o
  10   2   1      791.94      760.01     35.39 o
  11   2   1     3916.68     3970.10    268.16 o
  12   2   1       28.74      -33.87     75.66 o
  13   2   1       80.79       65.24     79.25 o
  14   2   1      618.40      647.11     84.22 o
  15   2   1      359.47      306.00    117.89 o
  16   2   1      216.91      211.33     87.76 o
 -16   3   1      810.51      865.16     92.99 o
 -15   3   1      142.70      138.48     75.74 o
 -14   3   1        8.99       61.79     77.93 o
 -13   3   1      142.35      102.57     77.58 o
 -12   3   1     2785.18     2799.72    101.81 o
 -11   3   1     1291.69     1216.28     81.88 o
 -10   3   1       39.19       45.58     24.29 o
  -9   3   1     4438.48     4454.88     62.84 o
  -8   3   1        0.51       -3.14     16.00 o
  -7   3   1       35.02       36.64     17.21 o
  -6   3   1       82.33       48.47     16.78 o
  -5   3   1       56.10       11.43     13.41 o
  -4   3   1     3763.34     3620.11     25.83 o
  -3   3   1      573.05      589.03     16.95 o
  -2   3   1     5694.36     5716.71     28.04 o
  -1   3   1     1255.80     1363.90     34.96 o
   0   3   1     3302.23     3442.98     32.22 o
   1   3   1       65.32      128.21     18.73 o
   2   3   1   107164.94   139936.97  12644.07 o
   3   3   1    28395.01    29730.88    212.15 o
   4   3   1    11511.55    12440.04    176.02 o
   5   3   1     6374.81     6300.06     50.84 o
   6   3   1     1942.93     2107.27     29.42 o
   7   3   1     1591.15     1567.61     27.42 o
   8   3   1       34.97       22.60     15.36 o
   9   3   1      132.99      112.59     28.91 o
  10   3   1      544.46      513.03     38.42 o
  11   3   1       59.05       14.65     71.90 o
  12   3   1     2665.27     2525.63     95.90 o
  13   3   1      902.26      930.10     87.93 o
  14   3   1      125.84      147.03     80.77 o
  15   3   1       85.43      122.17     72.41 o
  16   3   1      532.56      544.66     85.78 o
 -16   4   1      482.39      535.42     95.68 o
 -15   4   1       95.29      111.69     70.76 o
 -14   4   1     1901.32     1793.34    101.45 o
 -13   4   1        5.37       52.76     70.05 o
 -12   4   1       31.44      -13.91     73.40 o
 -11   4   1     1682.63     1656.33     86.50 o
 -10   4   1      780.42      791.33     80.10 o
  -9   4   1        3.68       14.66     15.47 o
  -8   4   1     1245.41     1144.49     25.20 o
  -7   4   1      189.47      186.46     20.11 o
  -6   4   1     4269.94     4208.41    105.46 o
  -5   4   1      646.77      708.03     17.92 o
  -4   4   1     6328.59     6289.24     49.52 o
  -3   4   1      162.94      245.70     16.19 o
  -2   4   1     1074.19     1115.03     20.43 o
  -1   4   1     4216.47     4379.20    130.30 o
   0   4   1      193.02      174.31     23.20 o
   1   4   1     2044.14     2129.96     36.58 o
   2   4   1     1494.66     1740.92     36.18 o
   3   4   1     2328.12     2370.15     27.89 o
   4   4   1     7529.80     7798.40     68.09 o
   5   4   1     6739.63     7220.18    123.97 o
   6   4   1    11074.14    11095.69    130.93 o
   7   4   1      328.34      343.51     24.94 o
   8   4   1     1563.01     1461.46     28.10 o
   9   4   1      423.48      389.96     21.36 o
  10   4   1       34.67       32.56     73.87 o
  11   4   1      257.66      215.59     74.07 o
  12   4   1      120.81      147.00     71.48 o
  13   4   1      638.78      634.29     82.13 o
  14   4   1      999.84     1079.53     93.51 o
  15   4   1       98.05       81.62     80.37 o
  16   4   1       49.49       14.02    128.17 o
 -16   5   1      301.52      190.03    112.01 o
 -15   5   1       46.25        5.55     74.14 o
 -14   5   1      178.59      195.19     77.65 o
 -13   5   1       24.15       60.21     72.43 o
 -12   5   1     3882.76     3869.49    114.51 o
 -11   5   1      664.66      636.56     78.32 o
 -10   5   1     1080.08     1025.42    110.72 o
  -9   5   1      586.61      548.57     22.80 o
  -8   5   1      408.76      463.82     24.20 o
  -7   5   1      395.08      398.27     20.03 o
  -6   5   1     3067.03     3123.79     56.78 o
  -5   5   1     2801.68     3092.67     57.93 o
  -4   5   1     2369.37     2177.55     27.45 o
  -3   5   1     3498.70     4030.98    101.65 o
  -2   5   1     4424.45     4433.81     46.86 o
  -1   5   1     1238.16     1221.92     23.13 o
   0   5   1      251.98      288.35     14.97 o
   1   5   1      458.25      439.68     23.87 o
   2   5   1     2120.28     2224.82     30.22 o
   3   5   1      133.29      217.68     18.53 o
   4   5   1    40168.71    45045.51    387.48 o
   5   5   1      399.67      380.63     20.05 o
   6   5   1      250.77      240.17     19.63 o
   7   5   1      807.39      779.87     19.89 o
   8   5   1      157.47      109.79     31.37 o
   9   5   1      231.90      192.91     30.86 o
  10   5   1       72.50      113.41     69.98 o
  11   5   1      259.61      277.33     78.51 o
  12   5   1       42.91       53.55     76.30 o
  13   5   1      707.26      666.24     83.46 o
  14   5   1      138.20      100.43     84.86 o
  15   5   1        1.49      -32.72     97.60 o
  16   5   1      242.71      264.95    114.45 o
 -16   6   1      675.37      633.00    120.18 o
 -15   6   1       39.47       29.49     77.89 o
 -14   6   1     2243.09     2124.26    102.65 o
 -13   6   1      365.24      300.41     82.52 o
 -12   6   1        6.23      -30.48     77.99 o
 -11   6   1      207.79      204.02     72.35 o
 -10   6   1      636.44      595.21     59.95 o
  -9   6   1     1586.17     1580.50     36.92 o
  -8   6   1     1267.83     1158.17     29.17 o
  -7   6   1       73.65       79.07     23.54 o
  -6   6   1     5789.35     5934.34    115.56 o
  -5   6   1      807.31      821.34     26.76 o
  -4   6   1      105.93       50.60     18.52 o
  -3   6   1      116.66       77.62     18.68 o
  -2   6   1      458.88      516.17     20.40 o
  -1   6   1        2.82      -13.43     19.47 o
   0   6   1     8989.87     8362.48    218.80 o
   1   6   1     1000.14     1131.79     20.88 o
   2   6   1      118.22      149.43     21.31 o
   3   6   1        1.99        3.02     22.99 o
   4   6   1      834.95      946.53     32.97 o
   5   6   1     1244.11     1284.98     29.57 o
   6   6   1     7348.49     7820.47    268.82 o
   7   6   1      291.75      293.89     21.52 o
   8   6   1     3598.83     3485.46     39.50 o
   9   6   1      951.59      902.08     54.75 o
  10   6   1      101.89      104.66     71.38 o
  11   6   1       50.03       19.83     71.78 o
  12   6   1       43.40       10.17     69.29 o
  13   6   1       23.63       73.23     76.98 o
  14   6   1      491.31      639.28     93.47 o
  15   6   1       88.69       66.58     75.34 o
  16   6   1      750.15      770.89    141.42 o
 -16   7   1      106.10      117.78    113.01 o
 -15   7   1      472.30      466.50     88.44 o
 -14   7   1      547.47      609.45     92.11 o
 -13   7   1      670.32      652.29     84.80 o
 -12   7   1     2465.78     2268.10     97.67 o
 -11   7   1     1753.32     1564.92     69.43 o
 -10   7   1      727.23      667.26     63.74 o
  -9   7   1      128.19      156.24     57.88 o
  -8   7   1      760.04      742.60     31.03 o
  -7   7   1     4647.19     4626.87     60.74 o
  -6   7   1     1571.88     1561.14     71.37 o
  -5   7   1      530.64      580.87     29.67 o
  -4   7   1    15948.13    17355.66     92.75 o
  -3   7   1    13976.52    15556.53    209.92 o
  -2   7   1    10751.71    11472.01    114.43 o
  -1   7   1        8.99       27.57     21.55 o
   0   7   1      446.89      459.80     19.70 o
   1   7   1     4524.81     4421.66     74.88 o
   2   7   1     8120.10     8952.97     86.87 o
   3   7   1       30.07       73.97     27.38 o
   4   7   1       61.69      128.47     27.44 o
   5   7   1      546.45      598.84     30.90 o
   6   7   1      500.85      531.21     26.01 o
   7   7   1     1947.99     1889.52     50.65 o
   8   7   1      506.56      594.20     32.26 o
   9   7   1        1.94        2.27     60.55 o
  10   7   1       93.48      104.41     58.16 o
  11   7   1     1085.12      943.60    130.84 o
  12   7   1      480.21      450.97    127.58 o
  13   7   1        0.93        1.88    117.07 o
  14   7   1      336.04      362.04    122.35 o
  15   7   1      659.90      745.46    153.94 o
 -15   8   1      446.25      320.82    121.55 o
 -14   8   1      930.84     1128.28    145.71 o
 -13   8   1     1808.27     1775.57    163.56 o
 -12   8   1       19.47      -12.90    133.91 o
 -11   8   1      239.89      217.42     78.31 o
 -10   8   1      368.29      364.96     78.58 o
  -9   8   1       51.80       53.33     80.57 o
  -8   8   1      520.64      504.31     43.45 o
  -7   8   1      359.80      348.48     31.50 o
  -6   8   1      479.53      387.66     38.71 o
  -5   8   1      927.63      864.87     68.41 o
  -4   8   1      286.89      284.25     29.62 o
  -3   8   1     2138.29     2305.21     60.78 o
  -2   8   1      213.22      198.23     24.61 o
  -1   8   1     1054.75     1207.88     28.88 o
   0   8   1     8062.99     7670.00    145.64 o
   1   8   1      471.94      427.23     21.81 o
   2   8   1     1351.45     1461.15     42.41 o
   3   8   1     2945.57     2949.54     50.47 o
   4   8   1     4074.99     4182.54    107.06 o
   5   8   1     1731.06     1709.33     44.51 o
   6   8   1        7.91        7.03     29.70 o
   7   8   1      557.34      597.69     36.59 o
   8   8   1      177.40      183.98     31.40 o
   9   8   1      445.87      539.45     71.98 o
  10   8   1      180.42      194.29     65.18 o
  11   8   1      288.30      342.06    108.63 o
  12   8   1      169.29      178.21    120.29 o
  13   8   1      678.29      880.95    144.83 o
  14   8   1      816.55      862.68    138.84 o
  15   8   1      306.27      277.71    134.14 o
 -14   9   1        2.75      -42.66    118.53 o
 -13   9   1     1625.21     1571.27    155.75 o
 -12   9   1      637.59      685.72    131.89 o
 -11   9   1      166.51      182.91     75.23 o
 -10   9   1      358.15      261.79     83.60 o
  -9   9   1        5.01       15.79     79.33 o
  -8   9   1       27.99       10.76     17.94 o
  -7   9   1     6140.80     5933.43    214.77 o
  -6   9   1     1106.07     1049.02     55.49 o
  -5   9   1     1137.77     1011.63     72.57 o
  -4   9   1       76.45       48.81     30.45 o
  -3   9   1     5391.15     5872.71     76.64 o
  -2   9   1      340.80      419.84     26.88 o
  -1   9   1     4691.98     4644.30     60.99 o
   0   9   1     2318.63     2215.17     55.98 o
   1   9   1     6116.34     5953.70    101.22 o
   2   9   1     1177.32     1102.93     30.36 o
   3   9   1      591.41      603.99     39.20 o
   4   9   1      287.96      256.41     38.51 o
   5   9   1       34.21       19.05     39.85 o
   6   9   1     2109.53     2182.72     61.61 o
   7   9   1      211.74      149.82     40.33 o
   8   9   1       87.87       99.85     53.80 o
   9   9   1      578.94      718.86     76.94 o
  10   9   1      366.98      386.89     69.99 o
  11   9   1      124.62      194.50    125.15 o
  12   9   1       12.29       22.55    126.81 o
  13   9   1     1289.36     1128.21    135.78 o
  14   9   1      357.13      426.56    144.56 o
 -14  10   1      223.42      223.40    119.76 o
 -13  10   1     1443.95     1787.74    156.86 o
 -12  10   1      678.92      714.82    130.41 o
 -11  10   1     1101.12     1384.97     96.62 o
 -10  10   1      547.35      484.60     88.89 o
  -9  10   1      671.58      698.20     88.44 o
  -8  10   1       69.78       49.47     63.51 o
  -7  10   1        5.54       19.51     60.98 o
  -6  10   1      196.40      229.27     40.45 o
  -5  10   1     4235.35     4149.07     73.14 o
  -4  10   1       16.87        3.37     31.35 o
  -3  10   1     2330.52     2358.45     44.32 o
  -2  10   1      550.93      512.96     28.01 o
  -1  10   1     2009.53     2073.16     42.86 o
   0  10   1     2979.68     2964.24     66.77 o
   1  10   1     2496.87     2434.26     32.17 o
   2  10   1      725.88      820.94     30.52 o
   3  10   1     3773.86     3949.22     66.71 o
   4  10   1      688.65      725.04     43.14 o
   5  10   1     2368.82     2309.52     56.69 o
   6  10   1       99.68       97.23     43.40 o
   7  10   1       53.38       40.59     42.78 o
   8  10   1      115.87       88.75     46.05 o
   9  10   1        6.94      -20.21     45.19 o
  10  10   1        0.21        8.85     72.22 o
  11  10   1      894.49      646.25    140.28 o
  12  10   1      359.16      414.81    131.84 o
  13  10   1      917.66      893.22    132.66 o
  14  10   1       70.17       83.92    141.92 o
 -14  11   1       61.58        9.93    135.12 o
 -13  11   1      444.26      487.89    144.30 o
 -12  11   1       25.17        0.46    127.80 o
 -11  11   1     3481.55     3561.42    172.31 o
 -10  11   1     1107.14     1035.12     96.66 o
  -9  11   1       42.73       41.67     54.95 o
  -8  11   1       51.60       63.65     62.77 o
  -7  11   1     1052.83     1071.67     55.08 o
  -6  11   1        2.85       16.84     42.51 o
  -5  11   1        1.44      -19.22     34.24 o
  -4  11   1      400.56      423.38     36.16 o
  -3  11   1     3862.30     4071.46     65.98 o
  -2  11   1     2597.06     2754.81     40.54 o
  -1  11   1      762.31      724.05     38.20 o
   0  11   1      336.55      346.97     38.36 o
   1  11   1     4518.43     4418.85     40.51 o
   2  11   1      271.17      258.65     28.77 o
   3  11   1      160.43      164.41     31.05 o
   4  11   1      837.07      778.34     47.73 o
   5  11   1      159.37      149.56     44.60 o
   6  11   1      226.46      211.08     46.93 o
   7  11   1     1647.84     1777.48    103.82 o
   8  11   1        0.34      -15.87     46.81 o
   9  11   1      687.38      682.69     51.94 o
  10  11   1      733.20      784.59     83.18 o
  11  11   1       82.29       56.48     78.88 o
  12  11   1      682.62      641.78     92.48 o
  13  11   1      922.68      814.40     91.51 o
  14  11   1      179.82      114.00     87.90 o
 -13  12   1     1394.90     1296.71    178.22 o
 -12  12   1      549.62      481.98    154.00 o
 -11  12   1      322.73      343.14    130.73 o
 -10  12   1      197.27      258.98     92.99 o
  -9  12   1        1.45        5.93     46.29 o
  -8  12   1      364.45      417.31     53.08 o
  -7  12   1      142.22      171.10     45.52 o
  -6  12   1        3.55       -8.28     44.01 o
  -5  12   1     1654.55     1623.91     66.68 o
  -4  12   1      425.68      422.93     44.68 o
  -3  12   1       86.78       27.49     39.91 o
  -2  12   1     6242.50     6016.36     68.12 o
  -1  12   1      229.52      235.16     62.41 o
   0  12   1       13.49       21.56     60.21 o
   1  12   1     5109.21     5190.92     67.54 o
   2  12   1      145.54      165.97     30.20 o
   3  12   1     3640.97     3804.78    112.13 o
   4  12   1       25.26       43.63     44.46 o
   5  12   1     1550.52     1518.05     57.60 o
   6  12   1      519.03      525.49     53.25 o
   7  12   1      137.14      114.28     42.79 o
   8  12   1      125.73      105.39     47.18 o
   9  12   1     3369.35     3515.07     85.21 o
  10  12   1      964.91      992.32     88.62 o
  11  12   1      459.16      470.68     87.98 o
  12  12   1      911.83      958.60     98.67 o
  13  12   1     1394.96     1430.65    153.18 o
  14  12   1        7.34      101.45    121.97 o
 -14  13   1      194.81      280.43    122.79 o
 -13  13   1      296.64      268.42     85.40 o
 -12  13   1      396.88      473.87     86.79 o
 -11  13   1       56.99       61.10     79.68 o
 -10  13   1     2318.38     2174.45     90.92 o
  -9  13   1      107.46       78.66     49.84 o
  -8  13   1       82.86      100.95     51.19 o
  -7  13   1     1690.10     1923.56     68.62 o
  -6  13   1      317.31      229.80     46.73 o
  -5  13   1        2.96       13.26     43.66 o
  -4  13   1     2092.05     2227.66     58.19 o
  -3  13   1      352.77      371.67     43.77 o
  -2  13   1     2383.93     2389.01     82.04 o
  -1  13   1      676.72      684.75     71.45 o
   0  13   1      448.04      415.64     52.59 o
   1  13   1      575.96      502.02     53.24 o
   2  13   1       89.56       84.04     41.32 o
   3  13   1       83.50       86.23     48.12 o
   4  13   1     2679.15     2769.16     65.08 o
   5  13   1       65.24      106.82     47.38 o
   6  13   1      531.59      498.36     53.17 o
   7  13   1     1900.87     2021.45     70.24 o
   8  13   1       82.42       62.11     47.34 o
   9  13   1      649.30      634.21     57.43 o
  10  13   1      813.03      772.73     84.28 o
  11  13   1        0.21       23.37     75.47 o
  12  13   1     1268.46     1224.63    101.02 o
  13  13   1        2.08        6.59     86.92 o
  14  13   1       95.84      159.85    131.77 o
 -12  14   1      184.76      217.99     87.55 o
 -11  14   1      132.83       91.81     77.26 o
 -10  14   1      751.08      671.88     56.85 o
  -9  14   1      909.87      843.72     58.55 o
  -8  14   1     2619.57     2630.24     89.09 o
  -7  14   1       92.42      111.12     47.12 o
  -6  14   1       10.87        7.78     45.59 o
  -5  14   1      133.95      118.71     44.93 o
  -4  14   1      975.34      952.50     49.29 o
  -3  14   1        1.35       21.11     40.97 o
  -2  14   1     8072.84     7705.15    165.87 o
  -1  14   1      502.07      549.61     70.31 o
   0  14   1        8.75       31.06     49.22 o
   1  14   1      115.98      146.67     54.04 o
   2  14   1     1836.99     1862.22     66.21 o
   3  14   1      755.96      792.66     53.20 o
   4  14   1        1.42       22.16     47.07 o
   5  14   1      177.09      171.07     46.88 o
   6  14   1     2881.48     2745.24     87.38 o
   7  14   1       48.01       53.20     44.55 o
   8  14   1      823.03      726.69     52.55 o
   9  14   1      333.39      325.89     61.65 o
  10  14   1      437.02      541.53     95.86 o
  11  14   1      531.63      541.69    125.56 o
  12  14   1     1390.36     1360.92    104.85 o
  13  14   1      484.47      456.95     92.07 o
 -12  15   1       28.41       79.32    137.72 o
 -11  15   1       58.27       83.43    127.58 o
 -10  15   1     1818.34     1556.49    196.47 o
  -9  15   1       96.95       44.50     62.86 o
  -8  15   1       46.31       17.05     65.95 o
  -7  15   1       53.13       74.96     65.44 o
  -6  15   1        3.50       10.78     63.28 o
  -5  15   1      135.89      117.00     66.72 o
  -4  15   1     1188.21     1239.22     97.48 o
  -3  15   1       80.35       48.72     66.74 o
  -2  15   1      436.51      421.17     70.42 o
  -1  15   1      168.35      132.74     57.30 o
   0  15   1      912.04      880.71     55.17 o
   1  15   1      552.39      562.80     57.36 o
   2  15   1      538.64      554.05     57.97 o
   3  15   1     1828.66     1875.50     54.05 o
   4  15   1     4464.98     4516.41    101.79 o
   5  15   1       24.15       16.11     47.01 o
   6  15   1      285.75      256.25     53.61 o
   7  15   1       55.34       61.15     47.10 o
   8  15   1       84.40       86.02     47.55 o
   9  15   1       15.10        1.40     56.52 o
  10  15   1     1259.88     1127.62     71.69 o
  11  15   1       10.70      -12.07     61.44 o
  12  15   1      276.95      274.43     88.00 o
  13  15   1        7.25      -54.92    118.71 o
 -11  16   1       13.05       45.49     74.99 o
 -10  16   1      733.41      732.46    142.64 o
  -9  16   1       45.30       14.56     65.61 o
  -8  16   1     1128.28     1027.99    122.70 o
  -7  16   1      197.29      102.75     65.50 o
  -6  16   1      403.97      390.66     70.53 o
  -5  16   1       19.19       40.43     68.67 o
  -4  16   1      180.32       84.03     66.46 o
  -3  16   1      342.66      251.12     68.21 o
  -2  16   1     4381.70     4250.91    105.39 o
  -1  16   1      214.84      176.00     51.67 o
   0  16   1      213.50      175.35     52.37 o
   1  16   1       33.67       43.70     56.40 o
   2  16   1      422.77      381.57     58.63 o
   3  16   1      633.71      643.75     60.86 o
   4  16   1      123.42      116.54     85.07 o
   5  16   1      559.19      521.04     71.89 o
   6  16   1     1399.11     1293.04     81.45 o
   7  16   1        5.61        5.52     56.21 o
   8  16   1       63.73       83.62     56.61 o
   9  16   1      266.73      230.54     78.79 o
  10  16   1     1091.27     1170.27    140.14 o
  11  16   1       31.02       59.70     74.84 o
 -11  17   1       30.76       34.05     92.29 o
 -10  17   1      549.12      839.50    403.43 o
  -9  17   1      231.92      246.87     81.33 o
  -8  17   1      206.92      163.14     73.04 o
  -7  17   1      408.76      491.63    102.82 o
  -6  17   1       93.81      118.84     69.32 o
  -5  17   1       44.07       70.51     69.57 o
  -4  17   1     4071.52     3887.13    109.96 o
  -3  17   1      355.87      334.56     72.54 o
  -2  17   1     2051.62     1978.67     66.88 o
  -1  17   1     1345.86     1297.05     61.31 o
   0  17   1      698.40      688.47     55.97 o
   1  17   1      784.74      788.21     59.05 o
   2  17   1      138.58      158.73     59.43 o
   3  17   1      170.31      148.59     57.65 o
   4  17   1     3746.16     3599.10     85.57 o
   5  17   1      585.26      690.37     75.67 o
   6  17   1       22.86       20.57     67.19 o
   7  17   1     1585.10     1643.42    125.79 o
   8  17   1       73.65       77.93     77.58 o
   9  17   1      164.47      178.20     79.45 o
  10  17   1      467.31      452.76     84.99 o
  11  17   1       22.18      150.65    118.03 o
 -10  18   1       35.32      112.59    132.15 o
  -9  18   1        0.79      -32.11     82.01 o
  -8  18   1      718.39      668.64     84.62 o
  -7  18   1       17.12       11.49     72.55 o
  -6  18   1       29.03       42.05     71.06 o
  -5  18   1      649.97      578.21     77.14 o
  -4  18   1      952.86      949.08     83.10 o
  -3  18   1      135.41      127.46     60.19 o
  -2  18   1      902.88      981.80     68.49 o
  -1  18   1        9.02       27.72     54.50 o
   0  18   1       21.32      -14.00     55.03 o
   1  18   1       36.93       55.78     55.45 o
   2  18   1      617.04      531.68     66.80 o
   3  18   1      601.85      598.24     65.20 o
   4  18   1      101.50       61.88     56.92 o
   5  18   1      300.77      307.34     63.02 o
   6  18   1      768.40      666.45     94.84 o
   7  18   1        1.09       -8.97     61.22 o
   8  18   1       38.82       21.06     78.60 o
   9  18   1      301.54      229.52     80.18 o
  10  18   1      263.49      282.21    125.83 o
  -9  19   1       19.18      -39.36     83.66 o
  -8  19   1      745.06      576.84     87.08 o
  -7  19   1      639.79      684.56     84.76 o
  -6  19   1       28.92        2.19     74.05 o
  -5  19   1       10.93      -13.36     77.73 o
  -4  19   1      273.80      226.58     76.77 o
  -3  19   1      644.68      622.21     62.54 o
  -2  19   1      964.50      865.03     63.64 o
  -1  19   1      343.87      356.25     57.32 o
   0  19   1      253.81      256.89     56.42 o
   1  19   1      333.58      330.80     71.50 o
   2  19   1       58.53      174.64     63.59 o
   3  19   1       64.19       51.12     62.07 o
   4  19   1      149.12      104.50     61.87 o
   5  19   1       34.76       10.85     59.91 o
   6  19   1       32.12       40.13     63.41 o
   7  19   1     1282.17     1269.27    138.99 o
   8  19   1        2.69       26.87    113.52 o
  -8  20   1      216.95      191.49    111.84 o
  -7  20   1      143.76       99.65     75.46 o
  -6  20   1        0.80      -36.85     78.12 o
  -5  20   1      701.78      586.12     85.21 o
  -4  20   1      996.54      916.05     74.49 o
  -3  20   1      687.45      627.70     65.42 o
  -2  20   1       18.29        0.49     57.87 o
  -1  20   1      185.63      190.87     61.53 o
   0  20   1      214.23      189.96     59.41 o
   1  20   1       77.77       36.41     66.04 o
   2  20   1      128.62       66.70     59.83 o
   3  20   1     1036.25      964.29     85.31 o
   4  20   1      683.29      522.04     71.51 o
   5  20   1      570.42      592.97     86.89 o
   6  20   1      304.99      263.11     83.20 o
  -5  21   1        0.71       29.79     81.89 o
  -4  21   1      253.80      338.63    131.41 o
  -3  21   1       47.55       54.15     80.44 o
  -2  21   1      378.72      270.89     87.03 o
  -1  21   1      284.80      242.62     73.12 o
   0  21   1       64.73       95.74     60.66 o
   1  21   1      984.26      834.82     81.13 o
   2  21   1        3.25       17.42     72.37 o
   3  21   1       14.07       16.88    101.55 o
   4  21   1       30.72        0.88    105.71 o
   5  21   1      266.03      278.58    115.00 o
 -16   0   2        4.49       -5.02    113.41 o
 -14   0   2     2167.67     2199.35    133.21 o
 -12   0   2     1503.49     1172.32    121.27 o
 -10   0   2     4959.26     4658.84     68.49 o
  -8   0   2      141.30      136.93     25.19 o
  -6   0   2     1425.73     1202.45     44.98 o
  -4   0   2     7864.18     7938.24     70.27 o
  -2   0   2       19.97       16.58     29.72 o
   0   0   2     5385.35     5828.38    111.66 o
   2   0   2      375.80      418.22     15.47 o
   4   0   2    14006.39    13489.68    105.29 o
   6   0   2     2326.78     2167.23     33.21 o
   8   0   2    29289.54    29417.32    603.56 o
  10   0   2      528.23      439.34    101.32 o
  12   0   2      133.77      127.58     98.85 o
  14   0   2     2010.65     1808.55    150.74 o
  16   0   2     1504.59     1568.97    157.60 o
 -16   1   2       39.50       56.79     77.60 o
 -15   1   2      199.08      250.38     85.38 o
 -14   1   2      377.08      374.92     83.01 o
 -13   1   2        4.18       43.78     75.44 o
 -12   1   2     7710.06     7433.18    129.83 o
 -11   1   2      219.86      172.12     19.69 o
 -10   1   2      783.12      706.15     28.70 o
  -9   1   2        0.99        9.71     23.88 o
  -8   1   2      329.23      352.31     25.57 o
  -7   1   2       47.68       76.04     20.70 o
  -6   1   2     5414.57     5290.95     77.44 o
  -5   1   2       19.31       33.63     22.89 o
  -4   1   2      368.57      235.56     20.31 o
  -3   1   2        2.35       12.37     20.14 o
  -2   1   2       98.41       92.85     18.57 o
  -1   1   2     7572.71     7547.08     83.47 o
   0   1   2      519.63      714.22     13.19 o
   1   1   2     1111.06     1117.78     25.18 o
   2   1   2     4238.44     4657.58     63.22 o
   3   1   2      175.08      216.70     12.88 o
   4   1   2     2047.78     2096.42     32.46 o
   5   1   2     3583.68     3734.58     35.38 o
   6   1   2     3212.56     3188.52     54.33 o
   7   1   2      333.96      295.06     21.22 o
   8   1   2     3056.99     3309.12     63.03 o
   9   1   2     1157.01     1141.46     34.80 o
  10   1   2     9187.56     8468.09    143.37 o
  11   1   2        0.04      -20.77     68.42 o
  12   1   2       48.58       81.63     71.16 o
  13   1   2      301.78      256.85     72.59 o
  14   1   2      443.33      498.03     81.03 o
  15   1   2      435.57      337.85     77.61 o
  16   1   2      674.61      756.33    103.98 o
 -16   2   2       35.96       28.33     75.22 o
 -15   2   2       26.06      236.40    262.56 o
 -14   2   2      742.88      892.92     88.41 o
 -13   2   2      743.68      782.66     80.02 o
 -12   2   2      164.27       96.25     72.10 o
 -11   2   2      366.19      306.54     37.38 o
 -10   2   2     3808.85     3633.50     50.93 o
  -9   2   2      401.60      455.83     27.71 o
  -8   2   2     1093.56     1095.92     30.60 o
  -7   2   2      573.68      498.80     25.21 o
  -6   2   2      718.12      626.11     22.20 o
  -5   2   2     1741.08     1581.02     46.31 o
  -4   2   2     5457.01     4979.28     55.99 o
  -3   2   2     9409.89     9328.16     75.03 o
  -2   2   2    12013.55    12165.74     99.06 o
  -1   2   2      764.85      893.93     23.48 o
   0   2   2    22760.41    24566.19    365.90 o
   1   2   2     5255.61     5924.76     45.74 o
   2   2   2    11076.63    10940.69    111.96 o
   3   2   2      693.13      697.18     22.44 o
   4   2   2     1784.40     2180.19     72.84 o
   5   2   2       97.89       71.26     16.73 o
   6   2   2     2887.93     3027.45     45.96 o
   7   2   2      355.34      328.63     25.43 o
   8   2   2     7551.01     7394.64    111.56 o
   9   2   2        9.45        8.10     24.77 o
  10   2   2      352.17      317.27     26.62 o
  11   2   2     1372.51     1266.08     87.20 o
  12   2   2       30.97       96.92     68.20 o
  13   2   2       23.01        1.85     83.77 o
  14   2   2      234.04      320.26     93.29 o
  15   2   2      177.04      156.86     81.68 o
  16   2   2     1066.62     1152.52    108.57 o
 -16   3   2        1.05       34.48     79.01 o
 -15   3   2     1103.23     1262.63     95.94 o
 -14   3   2       91.34      109.25     74.99 o
 -13   3   2      241.86      243.35     76.67 o
 -12   3   2     3735.17     3832.58    108.30 o
 -11   3   2       21.86       31.71     33.67 o
 -10   3   2      505.59      449.81     26.03 o
  -9   3   2     3033.60     2929.78     57.78 o
  -8   3   2      422.27      370.86     24.91 o
  -7   3   2      123.22       80.24     21.96 o
  -6   3   2     6869.47     6908.15     66.29 o
  -5   3   2        7.42        1.70     15.41 o
  -4   3   2     2007.06     1816.95     29.84 o
  -3   3   2      149.29      166.67     14.35 o
  -2   3   2     7996.00     8118.01    170.89 o
  -1   3   2      401.90      468.75     26.62 o
   0   3   2      225.63      221.05     19.58 o
   1   3   2     6969.79     7649.82     84.67 o
   2   3   2    45491.25    47316.87    659.66 o
   3   3   2      122.27      155.45     15.54 o
   4   3   2     3338.23     3647.70    125.98 o
   5   3   2     9918.24     9946.07    129.97 o
   6   3   2      369.40      390.81     23.05 o
   7   3   2      951.97      927.35     27.23 o
   8   3   2     2770.79     2631.50     37.22 o
   9   3   2     1766.08     1785.38     36.52 o
  10   3   2     4282.06     4313.87     85.82 o
  11   3   2        7.19       17.56     75.40 o
  12   3   2      583.33      652.74     82.59 o
  13   3   2      889.79      977.72     94.64 o
  14   3   2      212.05      200.87     78.28 o
  15   3   2      114.53      102.61     70.91 o
  16   3   2       82.86       85.52    111.56 o
 -16   4   2        0.40       31.42     82.09 o
 -15   4   2      339.42      334.81     80.15 o
 -14   4   2       25.05      -39.59     72.54 o
 -13   4   2     1069.36     1095.82     90.08 o
 -12   4   2       79.43      131.17     75.62 o
 -11   4   2      440.55      361.36     79.13 o
 -10   4   2     1374.38     1239.04     37.19 o
  -9   4   2     1588.68     1562.24     36.69 o
  -8   4   2        6.25        7.74     22.99 o
  -7   4   2       49.39        5.27     22.77 o
  -6   4   2       38.60       70.57     18.47 o
  -5   4   2      695.98      601.73     19.64 o
  -4   4   2     2334.30     2168.30     32.24 o
  -3   4   2     4586.79     4591.86     95.24 o
  -2   4   2      251.81      181.25     17.48 o
  -1   4   2     2076.10     2074.27     36.91 o
   0   4   2     2460.82     2743.52     59.90 o
   1   4   2     1893.73     1958.57     28.59 o
   2   4   2    23108.18    24956.30    207.07 o
   3   4   2    38712.18    42314.73    528.68 o
   4   4   2     4667.64     5389.65     62.89 o
   5   4   2     4048.87     4224.80     80.41 o
   6   4   2      594.66      603.03     15.03 o
   7   4   2     1038.08     1176.65     29.58 o
   8   4   2      385.95      386.18     28.18 o
   9   4   2        7.93        1.83     15.74 o
  10   4   2     1939.29     1981.00     91.09 o
  11   4   2      609.34      534.13     81.11 o
  12   4   2       41.52       24.26     72.81 o
  13   4   2       26.40       10.43     80.70 o
  14   4   2      447.53      415.71     80.54 o
  15   4   2      208.27      141.20     78.30 o
  16   4   2      451.29      348.77    143.53 o
 -16   5   2       18.64      -33.77    117.92 o
 -15   5   2     1640.75     1557.19     96.27 o
 -14   5   2      504.20      466.02     77.91 o
 -13   5   2      480.82      370.02     77.39 o
 -12   5   2      392.36      426.46     75.86 o
 -11   5   2       60.94       51.74     73.81 o
 -10   5   2      475.04      476.44     32.60 o
  -9   5   2     4120.31     4085.39     55.99 o
  -8   5   2       10.98        6.46     30.61 o
  -7   5   2     4478.34     4472.85     83.21 o
  -6   5   2      676.89      752.78     28.83 o
  -5   5   2       68.06      104.98     18.76 o
  -4   5   2      571.45      530.00     18.18 o
  -3   5   2       18.17       34.32     16.63 o
  -2   5   2     4468.67     4337.48     36.63 o
  -1   5   2    19734.76    19261.00    108.76 o
   0   5   2     8379.43     8543.42     53.14 o
   1   5   2     1911.51     2309.51     71.27 o
   2   5   2     1041.42     1098.47     59.64 o
   3   5   2      653.48      726.48     27.98 o
   4   5   2     1803.11     1909.95     49.58 o
   5   5   2    28912.21    31666.26    260.57 o
   6   5   2      588.18      612.41     20.50 o
   7   5   2     1190.39     1109.67     26.03 o
   8   5   2     1005.73      952.52     49.18 o
   9   5   2       76.71       95.23     33.15 o
  10   5   2      301.52      270.47     77.40 o
  11   5   2        1.61       34.28     72.42 o
  12   5   2     1880.70     1767.63    109.38 o
  13   5   2      605.23      871.82     93.05 o
  14   5   2     1246.50     1221.43    101.17 o
  15   5   2      380.00      476.25     92.47 o
 -16   6   2      758.21      937.90    131.14 o
 -15   6   2       91.01      138.25     78.36 o
 -14   6   2       13.35       16.06     80.37 o
 -13   6   2      745.04      779.91     87.46 o
 -12   6   2      376.61      288.95     74.97 o
 -11   6   2      207.59      258.21     75.32 o
 -10   6   2      191.34      191.72     31.02 o
  -9   6   2      558.69      512.47     36.54 o
  -8   6   2     1176.99     1127.73     32.36 o
  -7   6   2     1214.87     1170.13     33.99 o
  -6   6   2      232.92      202.56     24.28 o
  -5   6   2     6457.60     6407.45     66.22 o
  -4   6   2      133.73      199.27     20.60 o
  -3   6   2       45.44       29.64     20.99 o
  -2   6   2        6.00       39.35     20.30 o
  -1   6   2        0.86        8.36     14.48 o
   0   6   2      693.12      765.65     28.07 o
   1   6   2    14397.87    14918.17    163.98 o
   2   6   2      389.46      385.65     32.46 o
   3   6   2    17860.12    19300.24    307.06 o
   4   6   2     2474.61     2745.99     60.55 o
   5   6   2    10534.85    10991.20    291.12 o
   6   6   2      230.79      268.77     25.94 o
   7   6   2       10.68       16.77     18.19 o
   8   6   2      113.27      123.17     14.34 o
   9   6   2      570.90      581.73     40.87 o
  10   6   2     1190.15     1298.87    117.80 o
  11   6   2      255.60      224.02    112.40 o
  12   6   2      200.92      196.65    125.76 o
  13   6   2      153.32      158.40    129.14 o
  14   6   2      147.61      186.09    128.93 o
  15   6   2        7.90       88.53    120.57 o
 -16   7   2      387.69      329.33    126.78 o
 -15   7   2      531.96      613.67     88.39 o
 -14   7   2      967.68      772.65    169.26 o
 -13   7   2       25.48        6.57     72.50 o
 -12   7   2      296.35      280.71     71.29 o
 -11   7   2        5.22       -4.81     56.78 o
 -10   7   2     1380.90     1490.57     62.83 o
  -9   7   2     4684.56     4721.13     80.39 o
  -8   7   2     1054.44      949.60     34.20 o
  -7   7   2     1350.88     1228.30     35.84 o
  -6   7   2      643.86      649.24     36.07 o
  -5   7   2      368.53      395.15     29.56 o
  -4   7   2      563.71      487.44     26.37 o
  -3   7   2     1454.34     1439.77     42.08 o
  -2   7   2       25.11       39.95     21.12 o
  -1   7   2     2945.23     2686.05     30.83 o
   0   7   2     1918.74     1825.07     41.61 o
   1   7   2     1705.42     1930.16     35.36 o
   2   7   2     1067.05     1117.92     37.61 o
   3   7   2      434.05      403.07     27.57 o
   4   7   2     2139.68     2213.34     34.32 o
   5   7   2     2324.10     2371.66     55.96 o
   6   7   2       13.05        0.97     24.80 o
   7   7   2     5774.16     6454.79     94.29 o
   8   7   2      491.86      512.86     23.37 o
   9   7   2      224.94      225.62     57.34 o
  10   7   2       26.50        4.52     97.00 o
  11   7   2      620.19      734.27    131.18 o
  12   7   2      268.36      328.02    119.86 o
  13   7   2      550.40      559.44    120.13 o
  14   7   2       27.45       17.35    120.70 o
  15   7   2       73.42      133.75    140.64 o
 -15   8   2        4.16        0.33    137.58 o
 -14   8   2      389.08      321.78    149.78 o
 -13   8   2       99.06       73.02     74.81 o
 -12   8   2      101.37      103.21     60.70 o
 -11   8   2      394.97      336.54     63.51 o
 -10   8   2       13.15        0.22     80.42 o
  -9   8   2        3.20      -18.86     40.99 o
  -8   8   2     8202.60     8370.90    546.34 o
  -7   8   2     1343.73     1242.90     76.56 o
  -6   8   2     1934.11     2180.44     80.00 o
  -5   8   2     1559.28     1586.44     41.47 o
  -4   8   2       54.08       65.17     27.51 o
  -3   8   2     9960.35    10942.09    179.48 o
  -2   8   2     1744.49     1730.00     63.34 o
  -1   8   2     1233.27     1249.01     24.61 o
   0   8   2    12223.37    12441.88    124.07 o
   1   8   2     6301.40     6609.74     55.42 o
   2   8   2     3505.16     3646.45     44.34 o
   3   8   2     1032.19      994.68     37.72 o
   4   8   2       15.01       13.89     31.20 o
   5   8   2     1101.64     1328.79     50.00 o
   6   8   2     3664.52     3821.87     90.15 o
   7   8   2      246.15      256.26     30.27 o
   8   8   2      303.81      295.53     30.29 o
   9   8   2      387.50      402.53     62.61 o
  10   8   2        1.22       -8.94     55.45 o
  11   8   2      272.92      266.40    114.35 o
  12   8   2      871.55      961.38    136.13 o
  13   8   2       83.30       86.29    128.41 o
  14   8   2      293.84      273.14    119.27 o
  15   8   2      276.35      217.14    121.48 o
 -14   9   2     1436.26     1000.45    151.25 o
 -13   9   2       84.85       38.39    144.01 o
 -12   9   2      605.42      526.57     90.59 o
 -11   9   2       17.34       -0.29     79.58 o
 -10   9   2      622.93      628.73     91.85 o
  -9   9   2        7.18       10.75     41.60 o
  -8   9   2     1001.52      962.23     85.38 o
  -7   9   2      466.99      489.70     44.59 o
  -6   9   2     2259.92     2096.42     72.64 o
  -5   9   2       64.19       52.55     38.61 o
  -4   9   2     3226.82     3428.30     53.53 o
  -3   9   2     1255.29     1308.42     29.92 o
  -2   9   2      298.60      289.22     27.34 o
  -1   9   2     2623.29     2574.92     66.11 o
   0   9   2     4676.05     4624.10     80.90 o
   1   9   2       63.33       47.50     13.53 o
   2   9   2     2438.00     2363.45     64.05 o
   3   9   2     1193.02     1378.21     43.48 o
   4   9   2      608.46      601.26     38.27 o
   5   9   2     3702.01     3893.40     69.56 o
   6   9   2      547.44      617.74     41.02 o
   7   9   2        1.54       16.52     30.40 o
   8   9   2      158.83      189.04     46.37 o
   9   9   2      101.02      104.28     52.24 o
  10   9   2      986.24      968.07    124.71 o
  11   9   2      535.84      514.18    127.43 o
  12   9   2     3937.42     4003.56    176.35 o
  13   9   2      474.28      501.86    136.09 o
  14   9   2       77.08       94.37    137.11 o
 -14  10   2      936.41     1067.10    163.69 o
 -13  10   2      156.27      284.38    151.82 o
 -12  10   2      162.77      126.13     86.15 o
 -11  10   2        1.79       12.12     85.35 o
 -10  10   2     1459.27     1534.58    101.65 o
  -9  10   2      286.56      245.42     46.43 o
  -8  10   2     5388.30     4972.93    190.62 o
  -7  10   2      119.71       98.16     44.60 o
  -6  10   2      280.54      260.37     43.01 o
  -5  10   2       20.10       34.16     41.85 o
  -4  10   2      154.20      147.28     26.31 o
  -3  10   2       13.78       15.16     24.73 o
  -2  10   2     6352.22     6669.06    107.16 o
  -1  10   2     2648.17     2794.12     72.18 o
   0  10   2     9882.34     9908.19    126.15 o
   1  10   2       37.28        8.53     13.39 o
   2  10   2      767.21      788.55     23.76 o
   3  10   2       52.37       62.69     38.39 o
   4  10   2     1676.20     1705.36     51.99 o
   5  10   2       72.86       46.63     37.67 o
   6  10   2       17.76       45.04     40.04 o
   7  10   2     7032.99     6955.03    249.83 o
   8  10   2       83.61       65.48     45.88 o
   9  10   2      472.99      538.27     55.99 o
  10  10   2      768.29      831.82     87.38 o
  11  10   2      115.48      119.58     78.35 o
  12  10   2     1159.16     1247.28    120.60 o
  13  10   2      173.61      213.89     87.33 o
  14  10   2     1272.82     1149.43    109.52 o
 -14  11   2      468.95      557.47    150.90 o
 -13  11   2      145.08      233.04    152.07 o
 -12  11   2      638.77      485.66    152.03 o
 -11  11   2      325.79      335.78     87.67 o
 -10  11   2     1617.44     1802.10    128.21 o
  -9  11   2        6.62       11.62     40.39 o
  -8  11   2        4.39        5.37     43.50 o
  -7  11   2       16.23       23.26     45.47 o
  -6  11   2      956.09      890.60     48.78 o
  -5  11   2       12.25        6.79     33.72 o
  -4  11   2     1517.88     1560.60     51.31 o
  -3  11   2       10.37       -0.54     26.07 o
  -2  11   2     4094.66     4022.43     51.62 o
  -1  11   2       23.91       23.55     46.28 o
   0  11   2     1351.17     1258.86     74.01 o
   1  11   2       18.81        0.98     40.52 o
   2  11   2     2597.76     2493.54     32.60 o
   3  11   2     1935.84     1852.40     56.25 o
   4  11   2     7626.43     7823.58    113.86 o
   5  11   2      354.87      307.77     46.50 o
   6  11   2      644.45      757.70     47.50 o
   7  11   2      129.16      146.99     42.06 o
   8  11   2        7.12       27.95     45.87 o
   9  11   2     1709.87     1663.21     80.97 o
  10  11   2      465.31      574.03     92.50 o
  11  11   2     1019.52     1204.76    109.18 o
  12  11   2     1196.95     1353.24    101.95 o
  13  11   2      205.96      157.53     83.81 o
  14  11   2      159.53      175.40     91.63 o
 -13  12   2      243.61      242.78    127.64 o
 -12  12   2       86.21       97.06    141.38 o
 -11  12   2      255.60      348.14    100.09 o
 -10  12   2       89.15      110.67     93.75 o
  -9  12   2      151.22      137.18     63.83 o
  -8  12   2     1285.67     1570.28    102.35 o
  -7  12   2       13.81       27.61     36.50 o
  -6  12   2        1.73      -14.69     36.20 o
  -5  12   2      985.72      969.25     43.67 o
  -4  12   2       48.86       17.34     35.90 o
  -3  12   2       26.18       16.70     33.03 o
  -2  12   2      885.77      838.00     34.35 o
  -1  12   2      619.66      661.13     54.71 o
   0  12   2     1224.21     1187.71     80.13 o
   1  12   2     1310.62     1330.67     63.58 o
   2  12   2     1725.32     1726.79     44.58 o
   3  12   2      501.92      408.14     51.86 o
   4  12   2     1739.83     1762.71     58.34 o
   5  12   2     2187.92     2349.81     96.39 o
   6  12   2     2161.11     2270.22    114.44 o
   7  12   2     2648.09     2698.84     82.48 o
   8  12   2       18.70       48.07     46.50 o
   9  12   2      477.92      596.53     63.44 o
  10  12   2      172.53      229.99     58.85 o
  11  12   2      645.09      592.46     86.51 o
  12  12   2      125.22       99.72     79.74 o
  13  12   2        1.22      -56.94     90.33 o
  14  12   2      179.04      250.49    131.75 o
 -13  13   2      496.67      637.57    167.12 o
 -12  13   2      193.23      217.76    135.52 o
 -11  13   2     1067.68     1130.71    108.84 o
 -10  13   2     2233.03     2101.11    143.40 o
  -9  13   2      171.26      199.80     52.02 o
  -8  13   2      578.78      523.42     53.94 o
  -7  13   2     1273.59     1352.27     54.65 o
  -6  13   2       25.10       26.53     36.93 o
  -5  13   2      560.47      548.34     40.51 o
  -4  13   2      265.93      325.16     38.99 o
  -3  13   2     1107.89     1126.61     41.83 o
  -2  13   2      323.99      274.72     53.10 o
  -1  13   2       37.44       16.21     49.33 o
   0  13   2      937.05     1007.58     64.11 o
   1  13   2     5692.38     5463.27     80.56 o
   2  13   2      131.94      116.76     42.59 o
   3  13   2     2588.24     2551.77     65.74 o
   4  13   2     1113.19     1082.34     57.08 o
   5  13   2      303.45      250.78     49.51 o
   6  13   2        3.31       11.06     43.42 o
   7  13   2     4611.22     4519.18     89.53 o
   8  13   2      356.95      304.70     48.17 o
   9  13   2      851.10      791.23     66.65 o
  10  13   2       39.41       52.49     60.01 o
  11  13   2      153.26      246.30     87.51 o
  12  13   2      289.15      358.47     89.65 o
  13  13   2       68.18      112.70     89.53 o
 -12  14   2      100.71       68.08    145.11 o
 -11  14   2      218.63      275.98    152.49 o
 -10  14   2       68.04      120.05     60.13 o
  -9  14   2        3.42      -48.84     70.69 o
  -8  14   2      647.63      644.03     57.31 o
  -7  14   2      118.66       80.05     44.40 o
  -6  14   2      486.23      481.53     46.31 o
  -5  14   2      231.19      275.34     43.27 o
  -4  14   2       26.08       21.28     63.68 o
  -3  14   2       74.26      123.32     64.95 o
  -2  14   2     1641.27     1670.49     79.80 o
  -1  14   2       62.20       40.53     58.48 o
   0  14   2      579.96      610.14     76.59 o
   1  14   2      702.62      608.33     59.74 o
   2  14   2      105.85      104.50     43.39 o
   3  14   2     1574.57     1696.23     54.02 o
   4  14   2       87.58      110.53     42.68 o
   5  14   2      172.22      137.36     48.75 o
   6  14   2     1905.60     2101.99     74.94 o
   7  14   2      607.33      666.78     51.69 o
   8  14   2      334.29      234.68     47.05 o
   9  14   2     3295.51     3485.46    150.78 o
  10  14   2        1.54       16.39     57.70 o
  11  14   2      317.27      340.10     84.75 o
  12  14   2      156.54      222.69     85.79 o
  13  14   2      124.14       77.30    126.51 o
 -11  15   2      551.79      715.67    156.82 o
 -10  15   2      216.71      266.47     67.09 o
  -9  15   2       54.49      122.44     73.76 o
  -8  15   2       22.18       13.72     71.14 o
  -7  15   2      964.80     1001.14    100.55 o
  -6  15   2        0.84      -20.39     63.54 o
  -5  15   2       28.46       -4.79     64.31 o
  -4  15   2      252.93      252.23     68.31 o
  -3  15   2     1643.87     1654.40     81.11 o
  -2  15   2      220.48      166.47     66.41 o
  -1  15   2      396.45      421.70     62.27 o
   0  15   2        0.37        1.16     47.92 o
   1  15   2     3469.66     3543.32    126.74 o
   2  15   2      512.28      522.42     58.42 o
   3  15   2     1701.14     1681.51     55.59 o
   4  15   2      240.72      274.41     46.00 o
   5  15   2      395.37      401.62     53.20 o
   6  15   2       30.76       30.60     45.17 o
   7  15   2     3602.90     3567.40     86.00 o
   8  15   2       84.71       85.93     58.56 o
   9  15   2     1506.81     1428.15     75.67 o
  10  15   2      117.85       76.24     62.23 o
  11  15   2     1385.32     1167.12     93.98 o
  12  15   2      196.24      144.81     88.87 o
  13  15   2       35.08      -17.27    123.01 o
 -11  16   2      999.60      989.36    164.18 o
 -10  16   2        2.90        3.06     65.45 o
  -9  16   2        1.69       56.52     75.83 o
  -8  16   2       23.78      -49.24     70.40 o
  -7  16   2        5.50      -17.80     64.20 o
  -6  16   2      434.04      348.98     70.56 o
  -5  16   2     3522.87     3884.63    172.17 o
  -4  16   2       34.19       82.74     69.10 o
  -3  16   2      146.98      160.76     70.19 o
  -2  16   2        2.11       29.73     58.29 o
  -1  16   2     1117.01      908.96     68.46 o
   0  16   2      116.37      135.46     48.88 o
   1  16   2        5.19        5.56     55.39 o
   2  16   2       73.82       38.74     56.72 o
   3  16   2      158.50      173.32     43.88 o
   4  16   2       66.72       47.12     46.01 o
   5  16   2      697.22      651.65     50.60 o
   6  16   2       95.95       76.66     46.27 o
   7  16   2      164.90      150.94     47.74 o
   8  16   2      488.81      444.74     62.19 o
   9  16   2     2925.79     3025.07    127.71 o
  10  16   2       13.65       63.10     63.39 o
  11  16   2      950.47      674.05    111.35 o
  12  16   2       86.36       24.75    115.36 o
 -10  17   2       20.10       -1.00     77.69 o
  -9  17   2      194.97      263.28    126.53 o
  -8  17   2      221.77      236.69     78.17 o
  -7  17   2     1860.89     1732.51     88.71 o
  -6  17   2      570.17      564.20     74.72 o
  -5  17   2        1.63       11.16     69.77 o
  -4  17   2      147.06      125.38     70.20 o
  -3  17   2      541.00      547.02     75.79 o
  -2  17   2        1.04      -14.90     59.75 o
  -1  17   2       59.50        2.68     50.90 o
   0  17   2      896.90      787.34     58.42 o
   1  17   2     1405.80     1497.16     70.22 o
   2  17   2       35.79       72.24     57.03 o
   3  17   2       76.96       38.64     57.51 o
   4  17   2      123.77       87.62     55.56 o
   5  17   2        2.98      -24.90     55.44 o
   6  17   2      291.39      198.86     51.54 o
   7  17   2     1141.35     1172.90     88.84 o
   8  17   2        1.10       57.58     78.75 o
   9  17   2       79.56      137.43     80.20 o
  10  17   2      454.10      445.77     85.10 o
  11  17   2      288.04      271.70    137.85 o
  -9  18   2      644.63      585.46    139.99 o
  -8  18   2     1286.85     1075.65     92.56 o
  -7  18   2      124.68      133.50     74.06 o
  -6  18   2      433.82      444.22     75.41 o
  -5  18   2     1722.43     1711.33     94.36 o
  -4  18   2       19.20        0.93     70.98 o
  -3  18   2      283.43      300.42     66.08 o
  -2  18   2      709.37      672.53     69.54 o
  -1  18   2      260.25      155.77     54.67 o
   0  18   2       14.80       38.86     53.05 o
   1  18   2       40.35       66.28     53.65 o
   2  18   2       90.77       92.33     60.58 o
   3  18   2     2128.94     2035.33     77.91 o
   4  18   2      103.56      128.03     57.42 o
   5  18   2       11.05       19.87     60.12 o
   6  18   2      591.41      546.75     66.59 o
   7  18   2        3.05       -0.83     78.33 o
   8  18   2      923.45      670.64     92.32 o
   9  18   2      949.46      871.02    133.89 o
  -8  19   2       39.18       51.74     79.75 o
  -7  19   2      395.07      449.67     80.33 o
  -6  19   2      434.82      292.50     79.35 o
  -5  19   2     1156.77      979.09     88.03 o
  -4  19   2     1725.79     1692.14     95.18 o
  -3  19   2       17.90       -7.21     63.37 o
  -2  19   2       79.33       59.83     56.29 o
  -1  19   2        0.68      -16.95     54.01 o
   0  19   2       81.66       76.89     55.24 o
   1  19   2     1313.58     1235.41     81.08 o
   2  19   2     1071.83      938.71     71.46 o
   3  19   2      100.14      107.60     63.88 o
   4  19   2      138.86      101.06     60.99 o
   5  19   2        2.45       48.13     59.89 o
   6  19   2       79.38       38.25     79.92 o
   7  19   2        1.81      -21.72    108.14 o
  -8  20   2      642.35      483.75    145.32 o
  -7  20   2       78.42       79.04     76.42 o
  -6  20   2        5.18      -17.24     76.19 o
  -5  20   2       81.99       34.99     79.29 o
  -4  20   2       73.38       99.29     66.47 o
  -3  20   2        9.29      -30.83     56.79 o
  -2  20   2     1198.41     1008.06     75.26 o
  -1  20   2      202.41      110.79     58.27 o
   0  20   2     1097.81     1058.87     69.52 o
   1  20   2       10.17       35.59     56.74 o
   2  20   2        2.03       55.68     61.48 o
   3  20   2        3.55        1.59     65.19 o
   4  20   2       38.76       99.18     75.47 o
   5  20   2       61.95       76.62     77.15 o
  -6  21   2      464.27      194.58    120.19 o
  -5  21   2      194.93      223.70    120.93 o
  -4  21   2      250.62      310.08    119.83 o
  -3  21   2       92.93      156.34    119.25 o
  -2  21   2      835.48      858.97    140.49 o
  -1  21   2      212.83      150.15    156.69 o
   0  21   2      600.84      696.87    224.88 o
   1  21   2        0.67      -28.89     87.51 o
   2  21   2      917.66      744.54     98.28 o
   3  21   2      206.84      175.31    106.47 o
   4  21   2      679.11      505.88    113.16 o
 -15   0   3     1249.91     1145.24    122.13 o
 -13   0   3     5869.18     5690.22    183.49 o
 -11   0   3     7409.19     7031.30    245.26 o
  -9   0   3      712.29      682.83     34.82 o
  -7   0   3     4457.67     4027.71     90.53 o
  -5   0   3     2809.69     2869.75     58.13 o
  -3   0   3    15325.20    13709.67   1553.12 o
  -1   0   3     1418.69     1297.32     40.59 o
   1   0   3     1142.02     1108.69     30.68 o
   3   0   3      185.92      200.89     18.08 o
   5   0   3     4598.41     4229.40     36.61 o
   7   0   3     8398.10     8286.84    239.14 o
   9   0   3     5396.07     5359.49    125.96 o
  11   0   3      542.28      628.31    116.74 o
  13   0   3     1014.78     1008.40    135.01 o
  15   0   3      339.09      125.21    118.55 o
 -16   1   3        0.82      -29.81     75.60 o
 -15   1   3     1302.69     1314.83     98.20 o
 -14   1   3       90.85       45.45     77.02 o
 -13   1   3      316.87      362.19     80.22 o
 -12   1   3     2313.93     2125.33     90.13 o
 -11   1   3      966.12      725.87     54.92 o
 -10   1   3      115.76       81.46     30.67 o
  -9   1   3     7096.23     7347.40     68.67 o
  -8   1   3       69.33       96.41     24.47 o
  -7   1   3      298.24      427.34     25.74 o
  -6   1   3     1047.03     1061.23     28.81 o
  -5   1   3      804.13      853.40     29.73 o
  -4   1   3      291.46      258.81     21.91 o
  -3   1   3     1857.07     1558.22     66.82 o
  -2   1   3       16.68       21.38     22.01 o
  -1   1   3    78867.04    74492.18    803.36 o
   0   1   3     5356.73     5368.26     68.24 o
   1   1   3     6192.03     6212.40     44.43 o
   2   1   3      230.13      244.57     13.00 o
   3   1   3     8320.83     8670.72     97.89 o
   4   1   3      376.18      387.33     14.06 o
   5   1   3     7504.39     7737.80     96.10 o
   6   1   3      117.61      139.41     12.36 o
   7   1   3     8732.24     8441.09     90.36 o
   8   1   3      500.01      531.24     39.02 o
   9   1   3       99.79      105.62     18.16 o
  10   1   3      278.74      301.51     47.34 o
  11   1   3     1561.06     1385.48     87.01 o
  12   1   3       25.11       26.35     66.96 o
  13   1   3     1339.01     1374.63     89.53 o
  14   1   3        5.12      -10.37     79.08 o
  15   1   3       40.96       77.84     77.26 o
 -16   2   3        9.39       15.91     81.28 o
 -15   2   3      532.76      478.19     85.44 o
 -14   2   3      589.30      625.48     86.16 o
 -13   2   3     2414.53     2370.26    130.01 o
 -12   2   3      169.24      208.92     79.60 o
 -11   2   3      491.83      510.97     61.19 o
 -10   2   3     2441.53     2387.59     44.65 o
  -9   2   3     1342.40     1430.19     38.16 o
  -8   2   3      550.41      493.42     30.96 o
  -7   2   3     2151.12     2005.58     37.43 o
  -6   2   3      875.29      861.15     25.50 o
  -5   2   3        6.45        8.39     18.57 o
  -4   2   3      827.77      880.00     19.48 o
  -3   2   3     9122.15     9457.45     81.48 o
  -2   2   3      316.90      307.12     25.03 o
  -1   2   3      229.98      312.52     20.75 o
   0   2   3       21.23       33.40     12.24 o
   1   2   3    35623.37    36989.54    324.26 o
   2   2   3     2796.43     2903.36     44.17 o
   3   2   3      450.40      440.92     15.16 o
   4   2   3     2301.31     2267.97     34.20 o
   5   2   3     3756.16     3800.66     26.73 o
   6   2   3     2557.66     2547.88     52.30 o
   7   2   3     6625.79     6740.95     52.46 o
   8   2   3     2983.67     3010.13     58.79 o
   9   2   3     3171.64     3008.56     68.27 o
  10   2   3      127.36      117.32     73.72 o
  11   2   3       22.12      -13.14     76.50 o
  12   2   3      297.23      326.54     75.97 o
  13   2   3      941.72      860.73     91.39 o
  14   2   3      542.29      479.22     85.79 o
  15   2   3      397.73      241.50     79.45 o
 -16   3   3       27.79       64.54     77.49 o
 -15   3   3      897.98     1097.63     92.04 o
 -14   3   3      247.91      342.07     82.92 o
 -13   3   3      236.63      276.25     72.87 o
 -12   3   3     1261.18     1177.37     79.43 o
 -11   3   3       34.83       40.66     38.05 o
 -10   3   3      795.69      784.69     35.23 o
  -9   3   3      848.27      941.58     35.45 o
  -8   3   3        6.73       12.46     33.45 o
  -7   3   3      183.00      227.99     22.65 o
  -6   3   3       35.69       28.23     19.97 o
  -5   3   3      233.65      187.30     17.74 o
  -4   3   3     3141.39     2966.88     50.40 o
  -3   3   3       50.44       31.02     14.26 o
  -2   3   3       25.30       52.95     14.57 o
  -1   3   3     1016.84     1040.59     27.03 o
   0   3   3     4036.24     4208.57     87.20 o
   1   3   3     5762.83     5677.91     69.92 o
   2   3   3      196.92      209.70     16.74 o
   3   3   3     1343.68     1387.83     25.47 o
   4   3   3     1681.31     1726.53     39.66 o
   5   3   3      859.64      854.43     23.22 o
   6   3   3        1.15        3.87      8.98 o
   7   3   3      393.31      288.38     13.63 o
   8   3   3      618.42      576.58     25.27 o
   9   3   3     1935.03     1804.31     32.99 o
  10   3   3     2763.75     2745.53    100.36 o
  11   3   3      972.04      982.22     85.91 o
  12   3   3      215.54      278.93     78.24 o
  13   3   3      755.57      779.05     88.84 o
  14   3   3      193.89      203.94     81.24 o
  15   3   3      245.45      151.28     85.83 o
 -16   4   3     1023.82     1162.16     95.97 o
 -15   4   3        0.18       28.49     77.24 o
 -14   4   3      143.07      198.23     81.04 o
 -13   4   3      115.84       89.05     74.94 o
 -12   4   3        4.26       -9.82     69.19 o
 -11   4   3       84.16       63.63     39.14 o
 -10   4   3     4972.75     4938.07     66.71 o
  -9   4   3      565.72      609.94     37.67 o
  -8   4   3     4030.21     3874.23     53.85 o
  -7   4   3     2826.97     2831.72     43.09 o
  -6   4   3     5966.68     5716.92     78.69 o
  -5   4   3        4.23       -2.43     17.56 o
  -4   4   3     7418.63     7410.25     92.72 o
  -3   4   3       14.23       16.69     13.15 o
  -2   4   3    10301.84    10644.13    274.34 o
  -1   4   3     6620.01     6891.97    129.33 o
   0   4   3     1673.38     1581.73     40.08 o
   1   4   3     7812.38     8324.01    131.79 o
   2   4   3       21.75       12.36     19.02 o
   3   4   3     7011.81     7778.42     76.47 o
   4   4   3     5424.29     5421.15    100.46 o
   5   4   3    10833.59    11449.75     96.49 o
   6   4   3     5882.04     5414.50     91.83 o
   7   4   3     1107.25      971.66     72.38 o
   8   4   3     3457.69     3445.12     61.37 o
   9   4   3     1028.38      897.58     29.24 o
  10   4   3       54.09       23.35     68.90 o
  11   4   3       62.71       60.28     77.31 o
  12   4   3      932.14      933.48    117.06 o
  13   4   3     1127.39     1030.86     90.34 o
  14   4   3      454.64      476.80     92.98 o
  15   4   3        1.02       29.35     76.93 o
 -16   5   3       37.12       30.60    113.13 o
 -15   5   3      527.60      672.77     86.60 o
 -14   5   3      340.93      228.85     73.92 o
 -13   5   3        0.57      -17.92     66.92 o
 -12   5   3      791.12      974.60     82.43 o
 -11   5   3       15.10       25.97     69.57 o
 -10   5   3     1853.19     1794.77     49.91 o
  -9   5   3      272.01      252.41     36.04 o
  -8   5   3      412.26      439.48     37.32 o
  -7   5   3       25.20       10.47     27.32 o
  -6   5   3    14035.45    13882.62    146.23 o
  -5   5   3      112.52      118.26     18.07 o
  -4   5   3     2016.67     1956.03     25.02 o
  -3   5   3      258.95      190.06     19.37 o
  -2   5   3      798.72      816.19     18.43 o
  -1   5   3     3203.98     3294.79     54.34 o
   0   5   3     1075.49     1109.43     18.40 o
   1   5   3     1290.73     1258.47     23.47 o
   2   5   3    11713.37    12701.48     71.43 o
   3   5   3     2774.17     2983.32     30.66 o
   4   5   3    16434.88    16916.29    130.96 o
   5   5   3      567.83      562.35     42.49 o
   6   5   3     2732.01     2696.63     72.72 o
   7   5   3        2.65        6.03     15.16 o
   8   5   3      591.34      581.33     29.44 o
   9   5   3      699.49      603.22    126.35 o
  10   5   3      139.60      216.78    112.34 o
  11   5   3      296.30      423.99    108.97 o
  12   5   3      209.00      187.41     75.07 o
  13   5   3      423.61      438.18     86.17 o
  14   5   3       10.54      -24.52    126.04 o
  15   5   3       20.18      -26.19    130.92 o
 -16   6   3       75.65      129.43    111.13 o
 -15   6   3      661.77      529.55     83.04 o
 -14   6   3      274.10      275.97     79.33 o
 -13   6   3        1.70        8.18     72.16 o
 -12   6   3      243.17      208.07     70.36 o
 -11   6   3     2351.29     2467.42    193.94 o
 -10   6   3     3492.97     3579.80     57.84 o
  -9   6   3      423.94      382.87     38.41 o
  -8   6   3     2443.91     2444.74     48.85 o
  -7   6   3       83.49       53.00     36.42 o
  -6   6   3     1587.61     1664.15     35.11 o
  -5   6   3      480.23      466.82     20.39 o
  -4   6   3     1013.97      907.49     26.99 o
  -3   6   3     1091.81     1093.45     36.45 o
  -2   6   3      352.16      323.24     17.74 o
  -1   6   3      184.18      193.24     32.87 o
   0   6   3      913.62     1108.27     33.89 o
   1   6   3     1554.00     1709.05     38.11 o
   2   6   3     1469.26     1496.22     41.33 o
   3   6   3    12182.17    12834.47    161.59 o
   4   6   3     3744.58     4023.89     43.30 o
   5   6   3      218.38      237.18     23.41 o
   6   6   3     3183.04     3231.04     68.64 o
   7   6   3      563.92      500.58     25.22 o
   8   6   3     3203.76     3120.85     79.57 o
   9   6   3      112.26      210.99    105.90 o
  10   6   3      372.89      437.80    111.68 o
  11   6   3      680.45      649.05    118.14 o
  12   6   3     1289.01     1262.34    127.87 o
  13   6   3      228.45      210.06    106.54 o
  14   6   3      955.50      950.53    135.68 o
  15   6   3        5.38       31.91    120.25 o
 -16   7   3      131.78       38.28    102.95 o
 -15   7   3       81.28       68.25     78.41 o
 -14   7   3       23.78      -10.67     70.19 o
 -13   7   3      140.73      156.90     78.68 o
 -12   7   3      255.30      297.62     73.86 o
 -11   7   3       46.34       19.08     57.36 o
 -10   7   3      173.42      196.90     36.73 o
  -9   7   3     1217.45     1326.86     46.89 o
  -8   7   3     3827.18     3754.97    117.39 o
  -7   7   3     2306.80     2492.21     56.32 o
  -6   7   3     4528.61     4340.74     90.09 o
  -5   7   3      817.04      764.03     28.66 o
  -4   7   3     3063.14     2637.10     57.14 o
  -3   7   3     2985.34     2679.71     49.21 o
  -2   7   3      237.62      286.88     22.30 o
  -1   7   3     1218.41     1299.56     53.23 o
   0   7   3     3220.67     3273.24     43.28 o
   1   7   3     2132.23     2275.43     45.40 o
   2   7   3     2798.56     2818.24     39.20 o
   3   7   3        0.49       -7.76     26.34 o
   4   7   3     9042.63     9216.63    241.21 o
   5   7   3     6174.60     6667.73     68.61 o
   6   7   3     1328.24     1378.30     38.87 o
   7   7   3       14.56       -0.98     25.57 o
   8   7   3      243.46      197.33     24.16 o
   9   7   3     2547.60     2458.88     62.57 o
  10   7   3     1233.24     1287.33    124.85 o
  11   7   3      826.60      821.07    131.19 o
  12   7   3       16.98       59.84    117.15 o
  13   7   3      106.90      157.83    122.71 o
  14   7   3      111.27       80.26    127.83 o
  15   7   3      363.11      495.11    146.38 o
 -16   8   3       51.07      -46.18    116.42 o
 -15   8   3      197.89      287.50    109.24 o
 -14   8   3      181.68      138.40     76.65 o
 -13   8   3      138.93      137.03     78.66 o
 -12   8   3      224.02      187.43     59.78 o
 -11   8   3      703.68      791.98     66.42 o
 -10   8   3     3712.48     3749.05     62.24 o
  -9   8   3      204.94      266.30     43.55 o
  -8   8   3      948.16      896.97    103.68 o
  -7   8   3      826.02      711.27     44.01 o
  -6   8   3      599.47      580.50     46.79 o
  -5   8   3     1828.22     1778.23     41.83 o
  -4   8   3      707.66      701.18     30.21 o
  -3   8   3       99.94       96.16     24.21 o
  -2   8   3     2010.87     1960.78     42.44 o
  -1   8   3     3758.24     4420.36    131.39 o
   0   8   3      145.74      195.67     44.33 o
   1   8   3       76.97       53.64     38.49 o
   2   8   3     1045.03      988.28     40.47 o
   3   8   3     6878.34     6747.55     88.75 o
   4   8   3      353.90      305.79     29.93 o
   5   8   3      534.08      588.42     32.21 o
   6   8   3     2663.33     2837.49    100.08 o
   7   8   3     1813.28     1860.71     66.61 o
   8   8   3     3427.79     3414.63     97.17 o
   9   8   3      350.99      380.40     47.07 o
  10   8   3      554.72      455.70     80.70 o
  11   8   3     1244.94     1130.75    130.02 o
  12   8   3      338.11      423.50    114.58 o
  13   8   3       91.31       74.18    106.53 o
  14   8   3       50.64       72.40    107.11 o
  15   8   3      227.81      195.95    126.12 o
 -14   9   3       37.78      -35.34    124.32 o
 -13   9   3     1042.75     1029.58    141.96 o
 -12   9   3      814.25      910.93    117.35 o
 -11   9   3      926.37      927.82     93.57 o
 -10   9   3     1053.51     1051.97     98.80 o
  -9   9   3     1144.61     1138.57     74.23 o
  -8   9   3        1.91       -6.68     40.39 o
  -7   9   3     2679.01     2466.77     89.42 o
  -6   9   3      795.24      804.52     48.44 o
  -5   9   3     3592.43     3902.21     57.66 o
  -4   9   3     2756.10     2820.27     87.24 o
  -3   9   3     1813.29     1749.51     47.28 o
  -2   9   3      802.94      881.24     31.27 o
  -1   9   3       57.95      100.55     48.89 o
   0   9   3      799.21      857.48     50.27 o
   1   9   3     4993.17     5365.51    104.42 o
   2   9   3      116.40      116.83     12.98 o
   3   9   3     1857.11     1897.26     35.66 o
   4   9   3      630.76      632.62     34.42 o
   5   9   3     4201.40     4518.36     56.18 o
   6   9   3      568.13      639.48     58.94 o
   7   9   3     5839.13     5653.39    224.90 o
   8   9   3        2.89       24.59     41.90 o
   9   9   3      261.53      278.65     75.77 o
  10   9   3     3078.83     3079.30    102.14 o
  11   9   3     1549.14     1606.13     95.44 o
  12   9   3       68.38       75.75     84.68 o
  13   9   3      106.08       95.93     79.35 o
  14   9   3      182.98      112.70     81.03 o
 -14  10   3       16.06       52.91    144.32 o
 -13  10   3      623.63      696.59    136.79 o
 -12  10   3       75.39       64.39     93.16 o
 -11  10   3     2127.29     2205.40    114.94 o
 -10  10   3       30.66       27.24     94.41 o
  -9  10   3      318.80      434.01     69.11 o
  -8  10   3       10.11       28.71     40.89 o
  -7  10   3      302.69      252.60     45.61 o
  -6  10   3      221.08      205.91     44.02 o
  -5  10   3     4024.12     3899.64     59.03 o
  -4  10   3     1904.64     1829.94     46.35 o
  -3  10   3      825.26      819.73     27.03 o
  -2  10   3       82.04       74.30     20.35 o
  -1  10   3      123.56      107.07     48.93 o
   0  10   3      121.71       99.04     46.02 o
   1  10   3      983.66      984.70     46.51 o
   2  10   3     1093.98     1088.34     35.86 o
   3  10   3    13336.94    13712.55    239.20 o
   4  10   3     2116.92     2049.85     57.37 o
   5  10   3      334.01      326.18     36.52 o
   6  10   3     1418.42     1581.66     55.25 o
   7  10   3      788.06      759.22     48.67 o
   8  10   3       29.91       50.97     44.61 o
   9  10   3     3037.62     3263.65    101.78 o
  10  10   3       79.60       23.32     78.10 o
  11  10   3     1780.42     1677.73    100.73 o
  12  10   3       55.19       32.61     82.00 o
  13  10   3      153.93      158.92     89.06 o
  14  10   3      103.22       92.85     83.66 o
 -13  11   3       10.66       48.41    139.17 o
 -12  11   3        0.29      -32.02     84.38 o
 -11  11   3      396.16      478.22     97.54 o
 -10  11   3       49.39       50.02     93.13 o
  -9  11   3      297.83      250.95     45.37 o
  -8  11   3      520.61      438.15     53.32 o
  -7  11   3      872.86      821.70     53.31 o
  -6  11   3       12.02       -3.86     44.28 o
  -5  11   3        2.76       -1.72     33.90 o
  -4  11   3       14.84       23.01     25.78 o
  -3  11   3      373.44      413.44     25.71 o
  -2  11   3      935.45      849.58     25.66 o
  -1  11   3     3688.44     3987.13     74.52 o
   0  11   3     4004.88     4408.53    114.47 o
   1  11   3     4728.24     4820.59     79.01 o
   2  11   3       26.68       29.20     32.16 o
   3  11   3      823.43      787.67     25.23 o
   4  11   3     1477.44     1570.25     42.18 o
   5  11   3     2154.53     2279.58     60.00 o
   6  11   3     3130.82     3245.65     79.90 o
   7  11   3        8.78       29.45     38.99 o
   8  11   3      102.11      136.91     44.73 o
   9  11   3      651.57      804.95     63.40 o
  10  11   3      970.68     1042.30     89.74 o
  11  11   3      848.92      742.05     86.83 o
  12  11   3      147.57      142.95     85.62 o
  13  11   3      452.32      511.69     93.90 o
  14  11   3      109.02      182.52     89.60 o
 -13  12   3      265.79      264.02    155.25 o
 -12  12   3     1536.92     1589.58    112.93 o
 -11  12   3     2808.39     3013.31    126.48 o
 -10  12   3      215.10      212.39     90.86 o
  -9  12   3      214.42      153.42     45.73 o
  -8  12   3     1023.06     1063.17     96.54 o
  -7  12   3      145.87      157.85     47.37 o
  -6  12   3      801.03      747.92     40.35 o
  -5  12   3      936.25      953.49     41.60 o
  -4  12   3      841.67      822.60     39.27 o
  -3  12   3      487.77      465.32     34.07 o
  -2  12   3     3970.84     4022.72     89.65 o
  -1  12   3       15.42       46.77     54.24 o
   0  12   3     1997.34     2045.89     68.29 o
   1  12   3     1367.65     1384.78     64.33 o
   2  12   3     4210.52     4343.09     57.15 o
   3  12   3     5839.54     6099.16    110.66 o
   4  12   3        6.11       18.79     34.15 o
   5  12   3      846.83      811.71     47.96 o
   6  12   3     1265.96     1356.29     51.35 o
   7  12   3     1086.30     1142.96     83.78 o
   8  12   3      111.35      116.49     44.56 o
   9  12   3      288.89      309.82     57.08 o
  10  12   3      189.21      164.48     60.80 o
  11  12   3      452.59      372.42     84.35 o
  12  12   3       36.37       59.67     82.82 o
  13  12   3        2.42      -41.51     85.13 o
 -12  13   3       49.67       69.17    144.85 o
 -11  13   3      149.43      153.57    101.96 o
 -10  13   3       48.54        9.14    143.26 o
  -9  13   3      501.30      474.09    131.95 o
  -8  13   3      602.35      632.97     45.30 o
  -7  13   3      181.72      189.64     38.93 o
  -6  13   3       17.36       39.28     34.44 o
  -5  13   3      187.54      170.53     36.61 o
  -4  13   3      111.16      115.98     35.17 o
  -3  13   3     2827.93     2759.80     47.17 o
  -2  13   3     2049.30     2076.55     96.59 o
  -1  13   3     1793.16     1757.78     59.73 o
   0  13   3     1280.51     1163.99     64.34 o
   1  13   3    11506.73    11011.99    133.33 o
   2  13   3      499.85      482.12     34.14 o
   3  13   3        4.71       15.30     40.98 o
   4  13   3      137.28      124.23     44.01 o
   5  13   3      192.89      154.31     38.54 o
   6  13   3      317.05      303.17     45.52 o
   7  13   3     1755.68     1826.60     70.69 o
   8  13   3       48.43       75.78     54.84 o
   9  13   3     1027.18      896.63     95.58 o
  10  13   3      100.94       61.24     57.42 o
  11  13   3      390.39      483.11     85.22 o
  12  13   3     1274.03     1374.53    101.28 o
  13  13   3       81.32      181.16     86.56 o
 -12  14   3        0.97     -105.61    156.20 o
 -11  14   3      273.79      234.21     99.38 o
 -10  14   3      161.60       26.23     64.53 o
  -9  14   3      180.20       71.98     69.15 o
  -8  14   3     2054.38     2218.73     71.44 o
  -7  14   3       81.99       60.68     49.04 o
  -6  14   3       72.94       82.25     47.37 o
  -5  14   3       18.78       38.35     49.48 o
  -4  14   3       73.21       93.80     51.37 o
  -3  14   3      115.38      114.56     52.84 o
  -2  14   3     6089.67     5691.50    109.34 o
  -1  14   3      188.80      227.16     52.02 o
   0  14   3     4446.29     4301.09     85.93 o
   1  14   3      359.03      337.13     62.55 o
   2  14   3     1158.66     1157.68     47.87 o
   3  14   3      393.82      389.86     48.13 o
   4  14   3       71.13       87.56     43.44 o
   5  14   3      704.25      621.40     42.72 o
   6  14   3     6439.14     6339.41    113.16 o
   7  14   3      162.49      124.76     45.76 o
   8  14   3       66.19       52.66     56.75 o
   9  14   3      493.56      454.23     64.92 o
  10  14   3      367.28      398.01     62.74 o
  11  14   3      888.08      752.00    103.44 o
  12  14   3        3.12       19.96     86.72 o
  13  14   3        0.02       -4.86     93.95 o
 -11  15   3        0.49       27.81    103.79 o
 -10  15   3      956.65     1106.25    258.78 o
  -9  15   3        0.19        9.77     67.98 o
  -8  15   3      528.86      468.68     75.92 o
  -7  15   3       12.72       -1.70     63.18 o
  -6  15   3     1287.66     1339.39     75.85 o
  -5  15   3      493.26      406.59     55.51 o
  -4  15   3     1405.59     1468.15     83.14 o
  -3  15   3      177.36      218.60     53.86 o
  -2  15   3      878.01      836.92     54.88 o
  -1  15   3       22.55       31.72     50.77 o
   0  15   3     1288.74     1186.62     67.38 o
   1  15   3      178.90      140.62     53.58 o
   2  15   3     1028.23      934.09     61.00 o
   3  15   3       31.50       23.36     46.15 o
   4  15   3      877.08      895.96     50.28 o
   5  15   3      425.16      404.61     42.02 o
   6  15   3        8.46       -0.22     42.35 o
   7  15   3       91.96      120.99     49.53 o
   8  15   3     1614.31     1657.50     74.40 o
   9  15   3      440.07      434.57     65.01 o
  10  15   3       99.21      109.67     62.54 o
  11  15   3      963.39     1066.10     76.08 o
  12  15   3      433.43      314.77     90.95 o
 -10  16   3       38.30      195.08    161.52 o
  -9  16   3      119.94      205.11     75.94 o
  -8  16   3     2380.16     2289.95    166.77 o
  -7  16   3      223.92      153.37     65.27 o
  -6  16   3       88.93        0.66     65.11 o
  -5  16   3       91.34      111.02     66.75 o
  -4  16   3      173.10      179.70     68.83 o
  -3  16   3       47.05      -13.41     67.71 o
  -2  16   3     2102.47     2150.40     77.31 o
  -1  16   3      476.14      484.19     62.79 o
   0  16   3      139.15      109.88     60.44 o
   1  16   3       39.44       14.76     53.22 o
   2  16   3        3.25       -3.64     55.99 o
   3  16   3      200.00      221.27     47.62 o
   4  16   3       88.66       81.60     44.91 o
   5  16   3        4.64       32.50     41.75 o
   6  16   3     4566.85     4890.28     70.76 o
   7  16   3        0.91       22.35     50.01 o
   8  16   3      977.97      981.82     62.62 o
   9  16   3      419.80      349.35     64.56 o
  10  16   3       34.39       -4.15     72.80 o
  11  16   3       10.66      -23.10     79.11 o
  12  16   3       55.36       30.14     87.75 o
 -10  17   3       73.43      388.50    170.75 o
  -9  17   3        8.84       -7.34    155.96 o
  -8  17   3      332.37      227.99     79.31 o
  -7  17   3      717.88      619.81     75.99 o
  -6  17   3     1986.41     2109.86    185.30 o
  -5  17   3      290.21      290.25     72.94 o
  -4  17   3      149.55      134.65     69.88 o
  -3  17   3      482.43      515.61     65.10 o
  -2  17   3      280.73      278.73     63.79 o
  -1  17   3      604.67      655.00     67.18 o
   0  17   3      417.52      461.07     55.46 o
   1  17   3     1459.71     1421.36     69.87 o
   2  17   3       62.73       86.90     58.01 o
   3  17   3       11.00       43.64     55.76 o
   4  17   3      121.37      110.46     55.14 o
   5  17   3       10.39       26.37     56.00 o
   6  17   3       62.40       58.03     58.48 o
   7  17   3      223.94      170.63     79.54 o
   8  17   3     1252.87     1232.79     97.25 o
   9  17   3       38.78      -78.97     87.64 o
  -9  18   3      333.69      386.57    170.15 o
  -8  18   3     2223.82     2299.94    190.35 o
  -7  18   3      152.44      189.38     71.24 o
  -6  18   3       77.80       33.33     71.63 o
  -5  18   3      660.82      614.01     77.94 o
  -4  18   3       21.91       33.26     70.84 o
  -3  18   3      164.47      183.40     65.61 o
  -2  18   3      168.10       69.64     64.86 o
  -1  18   3      110.78       90.59     53.38 o
   0  18   3      211.26      171.66     54.80 o
   1  18   3      257.53      281.42     63.29 o
   2  18   3      745.61      709.55     67.14 o
   3  18   3      189.09      125.98     61.63 o
   4  18   3       46.12       62.98     58.84 o
   5  18   3      815.98      718.73     66.89 o
   6  18   3      700.17      783.75     94.02 o
   7  18   3       10.64       -4.38     83.20 o
   8  18   3       47.05       22.87     83.59 o
  -9  19   3     1143.68     1715.13    200.24 o
  -8  19   3      497.58      463.19    159.31 o
  -7  19   3      245.55      155.35     74.42 o
  -6  19   3      274.52      345.15     75.43 o
  -5  19   3       46.30       30.86     74.47 o
  -4  19   3       22.79       -0.81     64.75 o
  -3  19   3      978.62      948.11     74.96 o
  -2  19   3      145.40      179.43     65.71 o
  -1  19   3      404.81      421.90     59.56 o
   0  19   3     1234.23     1182.75     65.66 o
   1  19   3      872.33      770.10     72.73 o
   2  19   3      270.31      245.79     63.88 o
   3  19   3       28.60      -30.87     58.74 o
   4  19   3      385.63      335.99     63.20 o
   5  19   3       52.61       29.53     60.06 o
   6  19   3      409.43      406.81     92.24 o
  -6  20   3       71.29       64.42     75.71 o
  -5  20   3     1186.85     1171.39     94.70 o
  -4  20   3      541.16      489.62     83.62 o
  -3  20   3      587.08      508.72     76.37 o
  -2  20   3      245.03      174.07     60.45 o
  -1  20   3        7.50       45.74     59.29 o
   0  20   3       48.78       71.47     56.78 o
   1  20   3     1830.95     1804.12     94.85 o
   2  20   3      289.43      230.17     60.05 o
   3  20   3      663.19      579.47     70.73 o
   4  20   3      425.92      478.19    105.22 o
  -5  21   3       51.19       27.79    111.50 o
  -4  21   3      132.57      133.90    120.43 o
  -3  21   3     1391.34     1420.74    152.87 o
  -2  21   3      107.62       84.50    128.18 o
  -1  21   3     2830.64     2459.78    446.94 o
   0  21   3      221.03      260.50     92.49 o
   1  21   3      216.12      372.24    310.49 o
   2  21   3      115.72      124.64    119.81 o
   3  21   3       28.39        0.34    106.82 o
 -16   0   4        9.56      -44.94    117.00 o
 -14   0   4      269.64      339.11    123.98 o
 -12   0   4      251.78      195.82    107.05 o
 -10   0   4    11844.71    11669.71    188.81 o
  -8   0   4       51.77       34.00     33.21 o
  -6   0   4     6967.85     6723.40     99.39 o
  -4   0   4     1554.18     1413.95     67.44 o
  -2   0   4    25119.92    21825.34     95.95 o
   0   0   4     7653.98     6849.99    100.07 o
   2   0   4      713.13      693.71     16.61 o
   4   0   4    11919.79    10787.09    185.60 o
   6   0   4      148.70      146.99     21.54 o
   8   0   4      691.16      695.15     23.65 o
  10   0   4        1.16       21.17     95.01 o
  12   0   4     1993.47     2081.04    141.03 o
  14   0   4       68.57      -24.15    122.57 o
 -16   1   4      278.14      275.43     77.68 o
 -15   1   4        1.23       -3.62     80.67 o
 -14   1   4     1161.19     1043.60     85.62 o
 -13   1   4       87.32      125.34     72.09 o
 -12   1   4     5440.78     5489.15    162.53 o
 -11   1   4     1374.63     1237.05     35.64 o
 -10   1   4      760.31      731.08     33.83 o
  -9   1   4       21.44       20.31     28.01 o
  -8   1   4      622.72      611.04     31.03 o
  -7   1   4      610.75      580.69     29.90 o
  -6   1   4      277.00      275.85     29.89 o
  -5   1   4     2187.68     2333.09     37.48 o
  -4   1   4     8037.50     7097.52     83.16 o
  -3   1   4     1087.89     1111.71     29.30 o
  -2   1   4      543.31      531.10     25.07 o
  -1   1   4      611.12      631.43     21.30 o
   0   1   4     2266.41     2289.99     33.54 o
   1   1   4       96.73      100.20     12.51 o
   2   1   4     3833.95     4090.83     53.31 o
   3   1   4      516.42      542.07     14.01 o
   4   1   4      315.06      220.54     14.66 o
   5   1   4     1379.55     1384.88     18.52 o
   6   1   4       18.57        8.04     12.77 o
   7   1   4      306.65      272.11     12.76 o
   8   1   4     2419.78     2495.00     66.14 o
   9   1   4     1687.96     1722.71     65.20 o
  10   1   4     5196.68     5221.90    113.14 o
  11   1   4      199.18      127.77     70.34 o
  12   1   4     1380.44     1281.72     95.85 o
  13   1   4       50.23       40.46     75.00 o
  14   1   4        3.61       25.15     83.75 o
  15   1   4        3.49       56.60     81.77 o
 -16   2   4      359.05      437.89     85.82 o
 -15   2   4       52.67       14.39     79.32 o
 -14   2   4        7.49       88.64    111.35 o
 -13   2   4     1344.92     1213.07     86.42 o
 -12   2   4      970.91      830.15     53.93 o
 -11   2   4       26.32       33.77     31.87 o
 -10   2   4     9697.70     9683.23     79.47 o
  -9   2   4      199.75      190.29     34.48 o
  -8   2   4       55.39       -0.44     31.91 o
  -7   2   4     1532.21     1487.72     29.86 o
  -6   2   4     1560.69     1552.28     44.97 o
  -5   2   4     1563.05     1608.57     26.28 o
  -4   2   4    23467.59    24286.34    186.87 o
  -3   2   4      874.00      926.78     28.22 o
  -2   2   4     2897.96     2641.68     35.12 o
  -1   2   4      142.36      143.26     19.00 o
   0   2   4     4707.54     4480.20     27.95 o
   1   2   4     4605.68     4528.78     86.64 o
   2   2   4    12744.02    12580.07    117.06 o
   3   2   4     1463.73     1541.07     36.37 o
   4   2   4     8748.93     8499.68     62.17 o
   5   2   4       20.79       39.79     16.85 o
   6   2   4       90.67       56.94     14.78 o
   7   2   4       77.37       72.03     11.31 o
   8   2   4     1255.22     1202.22     37.65 o
   9   2   4       46.58       45.29     17.26 o
  10   2   4      243.98      198.68     70.49 o
  11   2   4       16.45        1.15     67.06 o
  12   2   4      449.82      477.98     73.64 o
  13   2   4      230.10      196.37     86.09 o
  14   2   4       46.20       25.88     74.95 o
  15   2   4      129.06       65.65     87.30 o
 -16   3   4      189.32      166.92     80.74 o
 -15   3   4      308.64      324.03     82.92 o
 -14   3   4       72.20       85.72     76.47 o
 -13   3   4     1015.04      883.74     83.78 o
 -12   3   4      579.54      584.08    106.30 o
 -11   3   4     1132.39     1095.52     46.34 o
 -10   3   4     2795.54     2732.55     60.86 o
  -9   3   4     7391.99     7034.33     68.33 o
  -8   3   4      396.66      388.43     37.42 o
  -7   3   4     6299.74     6399.13     59.17 o
  -6   3   4     2347.43     2423.46     37.94 o
  -5   3   4     1163.94     1055.58     25.94 o
  -4   3   4     6292.94     5912.05     80.76 o
  -3   3   4     1259.01     1112.21     27.03 o
  -2   3   4      433.00      429.33     24.48 o
  -1   3   4     3372.55     3658.94     75.99 o
   0   3   4      180.55      174.68     12.58 o
   1   3   4     8776.06     9781.20    194.28 o
   2   3   4      895.39      985.40     22.59 o
   3   3   4     1734.24     1849.83     59.55 o
   4   3   4     3761.38     3562.99     96.76 o
   5   3   4    14832.19    14476.61    150.94 o
   6   3   4     1206.89     1162.90     22.21 o
   7   3   4     2879.27     2778.25     26.30 o
   8   3   4       57.83       62.23     11.40 o
   9   3   4        1.21       13.55     33.98 o
  10   3   4     2306.31     2290.39     93.27 o
  11   3   4      499.62      411.82     79.64 o
  12   3   4      471.78      418.88     81.62 o
  13   3   4      619.92      663.71     79.57 o
  14   3   4        4.43        3.64     83.96 o
  15   3   4        8.55       67.36     78.54 o
 -16   4   4        5.54       10.82    101.18 o
 -15   4   4        3.62      -19.63     79.95 o
 -14   4   4      177.52      219.07     76.19 o
 -13   4   4        7.98       39.31     71.02 o
 -12   4   4      468.74      383.75     47.60 o
 -11   4   4       79.32       69.75     30.86 o
 -10   4   4      156.49      191.27     34.25 o
  -9   4   4      255.36      262.58     39.17 o
  -8   4   4       64.40       24.48     39.08 o
  -7   4   4     7245.09     7263.73     60.66 o
  -6   4   4      433.39      465.44     28.48 o
  -5   4   4     5019.41     5278.12     77.10 o
  -4   4   4      724.25      781.59     23.92 o
  -3   4   4      268.62      227.60     18.12 o
  -2   4   4     4422.41     4346.17     38.06 o
  -1   4   4     2682.78     2948.64     81.52 o
   0   4   4     3938.01     4308.50     83.37 o
   1   4   4     4227.68     4340.56    113.17 o
   2   4   4     1414.36     1381.00     29.19 o
   3   4   4     8588.01     9531.15     86.91 o
   4   4   4     3474.71     3331.91     63.09 o
   5   4   4     1286.84     1178.13     46.95 o
   6   4   4      160.72      190.37     19.20 o
   7   4   4      991.13      989.31     32.66 o
   8   4   4      126.08       91.29     22.83 o
   9   4   4     1755.86     1729.07    116.36 o
  10   4   4      199.80      189.89    104.11 o
  11   4   4     2416.06     2514.11    102.92 o
  12   4   4      939.72      951.15     90.61 o
  13   4   4       29.96       58.59     77.42 o
  14   4   4       62.63       63.82     79.90 o
  15   4   4      270.62      347.88    114.95 o
 -16   5   4      193.58      195.03    104.78 o
 -15   5   4      393.38      489.78     85.32 o
 -14   5   4      164.65      140.90     75.48 o
 -13   5   4       63.25      104.20    111.65 o
 -12   5   4      136.67      137.90     47.17 o
 -11   5   4      253.08      226.98     70.69 o
 -10   5   4       40.39       38.75     37.54 o
  -9   5   4     3529.14     3640.74     59.31 o
  -8   5   4     2415.68     2431.19     56.88 o
  -7   5   4    10025.72    10001.88     86.24 o
  -6   5   4      522.60      509.58     30.52 o
  -5   5   4     7333.51     7099.64     58.16 o
  -4   5   4      124.12      187.02     22.86 o
  -3   5   4     1889.41     1755.70     26.16 o
  -2   5   4     3639.56     3587.37     52.58 o
  -1   5   4     1760.69     1902.47     86.12 o
   0   5   4     6730.33     7579.51    100.11 o
   1   5   4        3.55        9.35     14.50 o
   2   5   4      401.01      391.65     20.39 o
   3   5   4     1269.84     1217.04     30.77 o
   4   5   4     4411.98     4472.01     76.87 o
   5   5   4     3727.17     3452.77     59.57 o
   6   5   4       81.13       46.57     17.79 o
   7   5   4     3042.20     2954.98     39.98 o
   8   5   4      215.58      192.30     12.02 o
   9   5   4        5.22       34.68    103.32 o
  10   5   4       21.63       26.85     90.37 o
  11   5   4      791.59      767.72    119.85 o
  12   5   4       68.34       85.92    108.35 o
  13   5   4      545.29      496.59    124.33 o
  14   5   4       37.80       25.92    111.84 o
  15   5   4      350.67      298.60    139.56 o
 -16   6   4       18.04       -6.83    110.69 o
 -15   6   4       34.62       63.84     70.58 o
 -14   6   4       82.92       56.33     71.73 o
 -13   6   4      501.35      661.77     79.22 o
 -12   6   4      307.66      300.89     73.78 o
 -11   6   4      569.80      587.58     70.91 o
 -10   6   4     3308.29     3342.62     59.41 o
  -9   6   4        0.11       -7.48     41.76 o
  -8   6   4     1190.30     1222.56     50.72 o
  -7   6   4     3286.04     3256.58     63.39 o
  -6   6   4      331.59      335.22     27.65 o
  -5   6   4     3659.03     3420.16     64.75 o
  -4   6   4        0.71        3.52     23.44 o
  -3   6   4     2186.81     2212.96     56.23 o
  -2   6   4     3330.74     3584.98     93.78 o
  -1   6   4     2618.01     2638.50     87.09 o
   0   6   4     5717.41     5529.45     71.27 o
   1   6   4      554.23      451.80     21.83 o
   2   6   4     1922.98     2021.59     43.84 o
   3   6   4     7223.69     8016.26    105.52 o
   4   6   4      909.10      991.79     23.99 o
   5   6   4       70.14       77.94     23.18 o
   6   6   4      980.91      994.91     32.81 o
   7   6   4      737.03      688.80     27.74 o
   8   6   4      994.85      870.28     25.39 o
   9   6   4     5736.47     5706.03    119.52 o
  10   6   4      278.28      350.59    104.57 o
  11   6   4       25.37        8.23    111.17 o
  12   6   4       78.10       92.53    102.11 o
  13   6   4       46.07       60.81    120.60 o
  14   6   4      440.32      552.20    127.88 o
  15   6   4       46.30       82.67    115.74 o
 -16   7   4       19.36       15.49    106.72 o
 -15   7   4     1130.01     1137.95    118.33 o
 -14   7   4      934.13      858.44    152.06 o
 -13   7   4       65.07        6.74     73.16 o
 -12   7   4      647.66      592.98     74.33 o
 -11   7   4      269.78      251.71     60.07 o
 -10   7   4        1.05       32.72     37.57 o
  -9   7   4     1564.35     1573.44     55.31 o
  -8   7   4      208.53      246.27     42.24 o
  -7   7   4     2953.17     2956.27    116.90 o
  -6   7   4     5940.28     5974.40    123.12 o
  -5   7   4      840.77      849.92     32.21 o
  -4   7   4      479.81      434.10     41.92 o
  -3   7   4       29.92       75.12     19.72 o
  -2   7   4      942.05      988.00     71.98 o
  -1   7   4      261.96      180.51     41.63 o
   0   7   4      197.34      239.93     19.15 o
   1   7   4     4377.05     4697.64     52.83 o
   2   7   4     5079.16     5044.82    109.82 o
   3   7   4     1597.33     1705.40     35.58 o
   4   7   4       58.30       58.43     23.63 o
   5   7   4     8093.99     8727.05     78.20 o
   6   7   4        0.91        2.23     21.29 o
   7   7   4    12503.22    12954.16    344.19 o
   8   7   4     2661.88     2672.00    130.93 o
   9   7   4      670.00      656.40     74.15 o
  10   7   4     2109.14     2111.64     95.91 o
  11   7   4      201.19      177.55     81.17 o
  12   7   4      416.14      456.50     84.68 o
  13   7   4      215.00      264.50    113.94 o
  14   7   4        1.86       24.78    113.84 o
  15   7   4      354.55      284.12    139.30 o
 -16   8   4      529.16      473.80    112.61 o
 -15   8   4       75.93       52.85    100.13 o
 -14   8   4      469.43      453.08     89.44 o
 -13   8   4      901.65      960.36     84.05 o
 -12   8   4      234.76      278.02     64.27 o
 -11   8   4       52.94       38.81     56.14 o
 -10   8   4       37.61        4.69     37.82 o
  -9   8   4        5.09       31.65     40.09 o
  -8   8   4     3632.36     3526.03     57.72 o
  -7   8   4     1649.86     1461.19     82.78 o
  -6   8   4      386.69      477.73     34.57 o
  -5   8   4     1462.81     1480.05     37.48 o
  -4   8   4     1753.31     1578.11     49.13 o
  -3   8   4      144.79      131.20     20.82 o
  -2   8   4     2736.61     3197.56     35.49 o
  -1   8   4     1462.45     1617.70     88.71 o
   0   8   4     3596.45     3386.10     62.83 o
   1   8   4     5278.37     5396.84     59.54 o
   2   8   4      476.26      459.16     31.37 o
   3   8   4      431.98      421.12     32.94 o
   4   8   4      427.25      437.95     27.44 o
   5   8   4      974.82      990.50     41.64 o
   6   8   4    10807.35    11260.73    132.97 o
   7   8   4     1907.57     1929.72     55.42 o
   8   8   4     2800.63     2890.26     58.19 o
   9   8   4     1588.46     1618.38    139.74 o
  10   8   4      750.77      756.87     79.33 o
  11   8   4        1.56       -8.67     70.23 o
  12   8   4        2.69       27.47     81.30 o
  13   8   4        0.67       -3.10     76.72 o
  14   8   4      690.92      612.59     92.95 o
 -14   9   4     1169.26     1457.26    152.96 o
 -13   9   4        0.95       64.27    107.85 o
 -12   9   4      549.00      619.09     99.33 o
 -11   9   4       57.76      -13.40     88.73 o
 -10   9   4      273.76      260.66     54.48 o
  -9   9   4       25.06        1.85     52.20 o
  -8   9   4      114.82      102.92     56.97 o
  -7   9   4      327.30      392.18     43.89 o
  -6   9   4     2447.99     2384.63     76.84 o
  -5   9   4     1470.94     1593.77     42.50 o
  -4   9   4      348.35      355.55     28.40 o
  -3   9   4     1318.56     1367.23     39.39 o
  -2   9   4      155.11      184.41     13.38 o
  -1   9   4       78.06       58.34     48.01 o
   0   9   4       16.06      -14.49     46.26 o
   1   9   4        0.39       -8.79     29.12 o
   2   9   4     8361.85     8926.48     94.65 o
   3   9   4     1170.69     1214.98     49.10 o
   4   9   4     2216.88     2249.06     39.77 o
   5   9   4        6.17       29.84     28.92 o
   6   9   4       17.47        2.31     32.90 o
   7   9   4      708.61      812.73     69.99 o
   8   9   4     1084.61     1297.48     54.49 o
   9   9   4       25.86       57.44     69.78 o
  10   9   4     2694.56     2609.63    182.49 o
  11   9   4        3.28       29.81     82.67 o
  12   9   4      519.04      567.76     91.90 o
  13   9   4       25.78       98.22     79.57 o
  14   9   4        3.86       33.19     82.42 o
 -14  10   4       23.77       50.09    136.03 o
 -13  10   4        1.97      -13.00     81.66 o
 -12  10   4     1316.62     1343.83    111.51 o
 -11  10   4       74.23       63.03     93.41 o
 -10  10   4       26.48       33.80    127.35 o
  -9  10   4      702.97      674.35     64.37 o
  -8  10   4     4024.03     3642.36    109.01 o
  -7  10   4      125.56       98.39     45.51 o
  -6  10   4        4.08       45.71     45.48 o
  -5  10   4       46.19       54.79     29.56 o
  -4  10   4      854.06      813.89     40.75 o
  -3  10   4       38.17       27.63     18.80 o
  -2  10   4      208.40      161.71     24.12 o
  -1  10   4     4703.51     5084.16     89.08 o
   0  10   4     2808.28     2823.43     65.61 o
   1  10   4      437.61      469.77     45.76 o
   2  10   4      344.09      389.41     36.03 o
   3  10   4      570.57      547.52     31.92 o
   4  10   4      815.45      861.79     35.20 o
   5  10   4      246.77      292.14     32.24 o
   6  10   4     2702.88     2874.12     53.68 o
   7  10   4      902.56      928.92     63.12 o
   8  10   4     1564.14     1604.02     83.71 o
   9  10   4     1727.18     1724.03     91.33 o
  10  10   4       26.55       31.54     71.50 o
  11  10   4      556.22      589.66     85.64 o
  12  10   4      444.59      413.65     84.56 o
  13  10   4       25.23       60.39     83.88 o
  14  10   4      464.19      564.44     92.24 o
 -13  11   4       31.01       63.86     87.92 o
 -12  11   4      671.74      842.84    121.99 o
 -11  11   4      227.65      296.96     96.15 o
 -10  11   4      547.21      688.42    143.05 o
  -9  11   4       59.89       11.93     59.04 o
  -8  11   4        8.97        7.60     43.39 o
  -7  11   4       18.57       33.38     43.28 o
  -6  11   4     3641.62     3405.47     99.88 o
  -5  11   4     1531.18     1459.93     77.76 o
  -4  11   4      248.49      221.23     31.86 o
  -3  11   4      361.61      356.08     21.41 o
  -2  11   4      158.94      162.05     26.47 o
  -1  11   4        2.96       -2.66     52.82 o
   0  11   4     2812.91     2843.43     72.47 o
   1  11   4      511.70      596.86     49.50 o
   2  11   4     7559.59     7730.35     67.69 o
   3  11   4        8.06       -5.16     31.43 o
   4  11   4     1029.50     1105.23     37.63 o
   5  11   4     1000.09      998.19     38.32 o
   6  11   4      148.79      165.84     34.26 o
   7  11   4      181.65      173.60     38.87 o
   8  11   4     1285.71     1295.49     84.09 o
   9  11   4      441.52      599.98     70.67 o
  10  11   4     3302.43     3361.76    128.86 o
  11  11   4       64.84       72.50     78.27 o
  12  11   4      687.25      776.93     92.70 o
  13  11   4      121.75       97.17     89.44 o
  14  11   4      476.23      539.85    142.19 o
 -13  12   4      197.39      269.94    162.15 o
 -12  12   4      339.79      383.60     96.96 o
 -11  12   4      473.21      323.84    108.11 o
 -10  12   4      372.81      477.80    140.07 o
  -9  12   4      780.81      712.76     62.71 o
  -8  12   4     2751.33     2669.05     81.14 o
  -7  12   4       12.55        4.03     46.09 o
  -6  12   4      468.92      474.11     58.66 o
  -5  12   4      831.01      819.53     38.58 o
  -4  12   4     1400.41     1494.87     57.24 o
  -3  12   4     3434.57     3385.54     98.37 o
  -2  12   4     3337.57     3256.77     70.30 o
  -1  12   4     1285.70     1294.70     64.80 o
   0  12   4     4994.83     5108.66     85.24 o
   1  12   4      208.72      215.79     57.78 o
   2  12   4      256.73      284.93     48.31 o
   3  12   4      762.27      802.82     37.22 o
   4  12   4     1512.14     1422.05     40.81 o
   5  12   4     1858.03     2000.64     44.46 o
   6  12   4      708.24      756.99     40.99 o
   7  12   4      126.84      142.63     40.13 o
   8  12   4      284.52      346.86     57.25 o
   9  12   4      261.42      295.55     59.91 o
  10  12   4      144.94      113.09     60.19 o
  11  12   4      964.71     1100.96     92.44 o
  12  12   4     2223.89     2503.08    116.43 o
  13  12   4       65.47      -13.65     90.31 o
 -12  13   4      193.22      332.27    111.10 o
 -11  13   4      509.73      593.95    102.14 o
 -10  13   4       52.64      -18.37    144.05 o
  -9  13   4     2132.87     1937.25    120.97 o
  -8  13   4       23.60       26.40     47.90 o
  -7  13   4       31.81       23.68     49.17 o
  -6  13   4     1387.16     1329.25     58.34 o
  -5  13   4     2235.07     2330.09     76.48 o
  -4  13   4       66.25       57.92     49.56 o
  -3  13   4     5930.35     5737.60    113.59 o
  -2  13   4      122.50       89.37     50.00 o
  -1  13   4     1559.05     1490.65     68.67 o
   0  13   4      745.18      777.78     64.31 o
   1  13   4      362.69      379.57     57.27 o
   2  13   4        4.81       18.50     49.78 o
   3  13   4     1388.32     1380.55     41.67 o
   4  13   4      254.20      260.52     35.11 o
   5  13   4     1390.11     1346.20     42.13 o
   6  13   4        0.14      -22.48     37.69 o
   7  13   4       55.40       90.56     47.60 o
   8  13   4      651.49      807.07     62.68 o
   9  13   4     1529.94     1693.20     72.43 o
  10  13   4      182.98      149.00     59.95 o
  11  13   4      815.88      903.34     94.35 o
  12  13   4        1.94      -11.85     85.75 o
  13  13   4      145.89      152.39     96.25 o
 -12  14   4        3.63       15.72    146.04 o
 -11  14   4      712.92      812.30    114.80 o
 -10  14   4      125.93      242.23    145.82 o
  -9  14   4      338.49      281.81     67.53 o
  -8  14   4      737.71      719.03     55.93 o
  -7  14   4        6.76       20.00     50.79 o
  -6  14   4        0.39        9.30     48.04 o
  -5  14   4     4423.70     4662.68    132.42 o
  -4  14   4      519.95      573.00     55.39 o
  -3  14   4     1281.66     1299.97     69.76 o
  -2  14   4     1397.36     1416.95     58.87 o
  -1  14   4      222.01      238.30     50.05 o
   0  14   4     1170.16     1203.41     67.04 o
   1  14   4      248.81      293.70     58.59 o
   2  14   4     1428.66     1498.74     49.74 o
   3  14   4       58.42       53.05     33.17 o
   4  14   4      822.52      747.27     41.51 o
   5  14   4      151.16      146.02     40.74 o
   6  14   4      937.42      913.57     45.28 o
   7  14   4        8.20       16.60     47.95 o
   8  14   4       35.74       14.47     49.08 o
   9  14   4       98.35       45.05     50.66 o
  10  14   4     1309.25     1402.35     75.36 o
  11  14   4      882.61     1214.55    272.16 o
  12  14   4       52.44       80.50     79.26 o
  13  14   4      120.02      104.92    124.42 o
 -11  15   4      304.11      262.21    111.48 o
 -10  15   4      330.68      363.13    159.45 o
  -9  15   4      884.01     1232.86    163.60 o
  -8  15   4       72.03       46.50     52.11 o
  -7  15   4      825.59      592.16     58.94 o
  -6  15   4      113.99      106.86     50.12 o
  -5  15   4      309.12      321.16     52.76 o
  -4  15   4        0.53        1.86     52.45 o
  -3  15   4     5308.89     5398.19    108.86 o
  -2  15   4       26.10       64.91     47.05 o
  -1  15   4      185.46      139.09     49.74 o
   0  15   4      847.82      790.60     64.11 o
   1  15   4      248.29      282.94     61.94 o
   2  15   4     1028.55     1085.01     52.82 o
   3  15   4       40.18       36.94     43.64 o
   4  15   4      486.90      483.21     41.17 o
   5  15   4     3874.31     3905.35     65.83 o
   6  15   4       33.23        8.38     40.71 o
   7  15   4      426.85      435.99     53.90 o
   8  15   4      317.02      335.15     53.41 o
   9  15   4      413.06      508.54     58.17 o
  10  15   4      162.43      132.95     56.78 o
  11  15   4      138.16      194.34     73.86 o
  12  15   4      202.55      102.14     78.22 o
 -11  16   4      663.87      744.63    171.47 o
 -10  16   4        4.76       24.13    155.90 o
  -9  16   4      241.09      374.83    164.13 o
  -8  16   4        8.28      -35.00     71.77 o
  -7  16   4      817.59      650.59     61.11 o
  -6  16   4      562.02      495.38     56.26 o
  -5  16   4     3295.32     3408.20    109.34 o
  -4  16   4        0.98       -3.01     55.64 o
  -3  16   4      473.50      592.49     56.71 o
  -2  16   4       91.64       95.86     52.65 o
  -1  16   4     1672.46     1690.13     63.05 o
   0  16   4        0.23       -7.96     56.68 o
   1  16   4      154.57      168.82     48.94 o
   2  16   4      900.12      977.47     60.79 o
   3  16   4     6305.86     6416.53    129.78 o
   4  16   4      476.62      464.27     50.38 o
   5  16   4       60.63      131.00     47.61 o
   6  16   4       97.54       52.70     60.12 o
   7  16   4      527.92      517.10     66.18 o
   8  16   4        1.26        4.65     63.41 o
   9  16   4      355.31      278.74     72.60 o
  10  16   4       66.00       34.95     70.19 o
  11  16   4       17.36      -53.83     94.95 o
 -10  17   4      102.64      228.06    159.40 o
  -9  17   4      744.77      934.64    175.58 o
  -8  17   4      149.79      295.42    158.81 o
  -7  17   4       37.04       73.74     69.14 o
  -6  17   4      274.65      258.08     56.00 o
  -5  17   4      603.04      553.44     60.74 o
  -4  17   4      103.96      145.47     58.24 o
  -3  17   4     1007.36     1097.83     62.53 o
  -2  17   4        1.35      -25.66     51.72 o
  -1  17   4       38.15       23.15     52.73 o
   0  17   4       43.68      -17.38     63.53 o
   1  17   4      372.70      353.35     62.03 o
   2  17   4      450.70      404.69     61.80 o
   3  17   4      414.15      336.87     61.66 o
   4  17   4      519.68      483.74     52.75 o
   5  17   4     1721.31     1679.95     65.32 o
   6  17   4       21.37       64.12     61.04 o
   7  17   4      382.31      332.55     66.11 o
   8  17   4      130.21      130.52     63.75 o
   9  17   4      533.25      413.68     92.64 o
 -10  18   4      746.88      947.78    185.88 o
  -9  18   4      212.77      207.26    166.09 o
  -8  18   4      454.81      681.37    162.39 o
  -7  18   4        3.06       49.25    104.24 o
  -6  18   4       93.51       40.29     66.91 o
  -5  18   4      604.79      635.20     75.28 o
  -4  18   4      254.32      278.92     65.81 o
  -3  18   4      146.29      197.21     65.66 o
  -2  18   4      352.33      381.58     66.46 o
  -1  18   4      902.81      932.06     72.25 o
   0  18   4     1006.69      923.11     61.89 o
   1  18   4      753.02      647.20     68.26 o
   2  18   4      128.16       67.31     61.35 o
   3  18   4      544.55      549.10     64.01 o
   4  18   4      252.93      281.81     60.10 o
   5  18   4       12.56       71.52     76.85 o
   6  18   4      886.58      931.90    180.89 o
   7  18   4       16.17      -18.46     86.43 o
  -8  19   4       95.12       72.64    157.90 o
  -7  19   4       93.80      -85.39    112.27 o
  -6  19   4      172.40       93.48    103.01 o
  -5  19   4      346.48      478.48     70.42 o
  -4  19   4      270.46      307.79     69.26 o
  -3  19   4      741.88      739.04     71.88 o
  -2  19   4     1081.09     1031.37     73.50 o
  -1  19   4      312.36      300.67     59.28 o
   0  19   4      633.34      596.86     62.22 o
   1  19   4      146.13      111.63     56.00 o
   2  19   4     1077.13     1021.38     77.63 o
   3  19   4      132.54      123.85     61.88 o
   4  19   4      177.28      172.73     63.00 o
   5  19   4      286.27      259.43     82.03 o
  -4  20   4       31.83       79.08     78.05 o
  -3  20   4       17.10       55.93     80.08 o
  -2  20   4      628.96      579.45     77.65 o
  -1  20   4     2010.32     1885.30    106.49 o
   0  20   4     1070.76     1036.33     78.30 o
   1  20   4        7.43        6.26     57.13 o
   2  20   4        2.43       -6.13     82.78 o
   3  20   4      447.58      326.52    110.60 o
  -3  21   4      170.84      137.94    117.44 o
  -2  21   4       21.78      185.61    126.24 o
  -1  21   4       88.05       66.61    137.68 o
   0  21   4      131.28      112.81    132.85 o
   1  21   4       19.56       63.37     87.41 o
   2  21   4      933.54      655.04    108.48 o
   3  21   4      820.69      584.50    116.74 o
  -2  22   4      537.84      510.29    141.68 o
 -15   0   5       19.08       23.75    100.30 o
 -13   0   5     3169.42     3279.64    144.16 o
 -11   0   5      119.99       84.77     38.81 o
  -9   0   5      156.93      190.18     40.25 o
  -7   0   5    10194.59     9192.19     95.50 o
  -5   0   5     5662.32     5167.92    167.24 o
  -3   0   5     3410.00     4052.62    246.00 o
  -1   0   5     7659.10     7324.73     91.25 o
   1   0   5       37.36       24.85     19.84 o
   3   0   5      280.40      299.96     15.33 o
   5   0   5     6904.55     7067.87     55.91 o
   7   0   5     2892.52     2911.57    104.97 o
   9   0   5     2891.56     2742.60     57.37 o
  11   0   5      355.68      402.69     99.93 o
  13   0   5     1293.07     1489.58    140.81 o
  15   0   5      591.21      585.31    128.04 o
 -16   1   5        0.17       -3.96     77.51 o
 -15   1   5      965.54      992.15     91.72 o
 -14   1   5     1211.88     1126.23     86.64 o
 -13   1   5      833.94      703.52     75.89 o
 -12   1   5       31.38        5.21     34.74 o
 -11   1   5      963.89      977.35     36.80 o
 -10   1   5      285.20      250.58     30.02 o
  -9   1   5       30.08       21.07     28.28 o
  -8   1   5     1653.80     1615.75     40.19 o
  -7   1   5     3973.56     3559.42     77.11 o
  -6   1   5       53.25       39.91     31.67 o
  -5   1   5    13583.91    13441.09    109.49 o
  -4   1   5     2217.19     2334.96     45.79 o
  -3   1   5    11712.32    12373.07    124.54 o
  -2   1   5     1299.16     1361.33     27.99 o
  -1   1   5     8951.49     8989.08     73.87 o
   0   1   5     1712.39     1626.78     23.40 o
   1   1   5      166.13      186.99     13.39 o
   2   1   5     2624.36     2611.87     30.25 o
   3   1   5     8003.92     7443.65     97.84 o
   4   1   5     2227.51     2213.31     36.67 o
   5   1   5     3574.62     3642.91     38.45 o
   6   1   5      895.61      876.24     17.56 o
   7   1   5    11661.72    11941.14    113.33 o
   8   1   5      235.89      221.68     18.95 o
   9   1   5      806.80      768.91     31.34 o
  10   1   5       19.42       -3.18     71.12 o
  11   1   5      114.28      115.99     79.04 o
  12   1   5      362.59      339.22     80.33 o
  13   1   5       39.65       94.39     78.52 o
  14   1   5        8.36       79.60     83.18 o
  15   1   5      216.50      152.53     85.26 o
 -16   2   5      167.11      151.11     80.11 o
 -15   2   5        1.74        8.10     77.84 o
 -14   2   5      165.78      195.47     78.66 o
 -13   2   5       25.83       21.41     69.09 o
 -12   2   5     1199.53     1083.78     65.37 o
 -11   2   5     2410.78     2343.09     44.35 o
 -10   2   5     1656.74     1668.98     48.40 o
  -9   2   5      224.61      250.25     36.99 o
  -8   2   5      345.07      338.50     26.97 o
  -7   2   5     3943.22     3964.73     42.47 o
  -6   2   5     2165.82     2271.73     33.90 o
  -5   2   5     7365.78     6710.13     69.15 o
  -4   2   5       17.95       25.76     40.89 o
  -3   2   5        3.43       12.94     40.66 o
  -2   2   5     2228.86     2158.44     33.63 o
  -1   2   5       23.08       29.27     12.68 o
   0   2   5     4215.44     4191.99    102.84 o
   1   2   5     2637.18     2457.34     31.60 o
   2   2   5       69.21      108.18     13.73 o
   3   2   5        6.43        2.88     12.02 o
   4   2   5     1951.55     2027.33     51.20 o
   5   2   5     6245.13     6656.67     67.61 o
   6   2   5      490.35      476.01     18.02 o
   7   2   5     3263.79     3281.00     32.20 o
   8   2   5     1653.85     1662.26     22.50 o
   9   2   5     6283.92     5979.08     56.12 o
  10   2   5       13.55       18.86     77.20 o
  11   2   5      810.30      652.52     77.32 o
  12   2   5      549.22      485.79     84.94 o
  13   2   5       87.81       67.72     85.48 o
  14   2   5      967.96      655.44    174.75 o
  15   2   5      148.50      295.67     95.92 o
 -16   3   5      439.72      445.55     89.00 o
 -15   3   5       25.20        5.01     79.87 o
 -14   3   5        3.68       37.05     75.64 o
 -13   3   5      408.49      545.96    193.13 o
 -12   3   5        7.50       10.68     46.17 o
 -11   3   5      968.75      937.15     43.12 o
 -10   3   5       17.12       18.62     36.01 o
  -9   3   5     3043.04     3010.23     54.51 o
  -8   3   5      881.80      778.82     42.57 o
  -7   3   5     6028.19     5856.48     76.38 o
  -6   3   5     4145.04     4481.00    109.10 o
  -5   3   5    10789.61    11124.99    108.59 o
  -4   3   5     6865.21     6889.78     57.43 o
  -3   3   5     2795.42     2964.94     41.87 o
  -2   3   5     4682.24     5025.83     53.17 o
  -1   3   5       36.07       12.84     21.97 o
   0   3   5      234.48      233.14     14.88 o
   1   3   5     2710.90     2724.90     54.88 o
   2   3   5      997.07      934.83     28.55 o
   3   3   5       19.51       70.68     15.20 o
   4   3   5       88.24      160.75     16.89 o
   5   3   5      265.68      261.78     20.35 o
   6   3   5      268.87      283.78     19.81 o
   7   3   5      999.21     1050.19     23.06 o
   8   3   5      471.52      462.55     18.08 o
   9   3   5      899.15      888.38     54.11 o
  10   3   5      522.31      450.16     97.77 o
  11   3   5     1214.26     1071.05    126.65 o
  12   3   5       15.87       37.85     80.71 o
  13   3   5       25.41      116.90     82.54 o
  14   3   5      764.00      710.42    141.16 o
  15   3   5      263.88      342.22    137.82 o
 -16   4   5      246.12      261.67    117.69 o
 -15   4   5      694.76      672.27     86.57 o
 -14   4   5       31.78       -8.72     70.78 o
 -13   4   5      349.91      306.35     73.72 o
 -12   4   5       53.17       65.24     48.73 o
 -11   4   5      224.14      195.35     36.33 o
 -10   4   5     5697.20     5585.51    100.73 o
  -9   4   5     1217.56     1178.98     49.54 o
  -8   4   5     3544.71     3605.18     63.76 o
  -7   4   5     2027.63     1966.22     40.36 o
  -6   4   5      101.48       92.57     26.78 o
  -5   4   5     1586.80     1418.43     30.39 o
  -4   4   5      511.56      567.21     30.90 o
  -3   4   5     6981.21     6797.96    101.91 o
  -2   4   5     2458.09     2199.97     33.97 o
  -1   4   5     1206.98     1346.65     36.33 o
   0   4   5     3412.98     3312.83     54.25 o
   1   4   5      184.74      152.49     15.32 o
   2   4   5      938.27     1077.25     38.60 o
   3   4   5     1818.96     2103.91     96.36 o
   4   4   5     3821.32     3756.22     73.60 o
   5   4   5      116.75      128.48     22.22 o
   6   4   5     1263.82     1241.65     25.72 o
   7   4   5      822.96      885.43     23.68 o
   8   4   5      496.29      518.17     20.19 o
   9   4   5     5011.33     4863.65     59.52 o
  10   4   5      874.47      820.01    113.60 o
  11   4   5     1174.53     1283.94    131.60 o
  12   4   5     2578.76     2552.89    157.65 o
  13   4   5     1193.08     1261.73    141.16 o
  14   4   5      533.25      432.65    126.77 o
  15   4   5       15.94       49.27    110.86 o
 -16   5   5      334.20      399.11    115.32 o
 -15   5   5       24.85       50.47     76.56 o
 -14   5   5      188.55      251.14     80.72 o
 -13   5   5       20.94       54.88     81.77 o
 -12   5   5        5.82       -9.80     47.95 o
 -11   5   5      686.25      608.72     40.14 o
 -10   5   5      178.77      154.77     42.43 o
  -9   5   5      257.30      225.90     46.59 o
  -8   5   5     6789.97     6770.90     65.71 o
  -7   5   5    10998.18    11324.62    145.82 o
  -6   5   5     4271.63     4053.16     52.06 o
  -5   5   5      270.46      219.86     29.57 o
  -4   5   5     1123.40     1070.29     25.10 o
  -3   5   5        4.21       -1.07     14.83 o
  -2   5   5       43.80       59.93     27.95 o
  -1   5   5     5332.94     5767.37     53.38 o
   0   5   5      684.62      919.20     27.65 o
   1   5   5     4211.90     4857.09     72.92 o
   2   5   5      141.44       76.59     18.10 o
   3   5   5       69.19       46.47     20.06 o
   4   5   5     3548.82     3515.25     67.95 o
   5   5   5     1765.79     1713.01     41.09 o
   6   5   5      291.15      270.56     24.57 o
   7   5   5       90.73       77.46     22.62 o
   8   5   5     8394.78     8431.51    121.28 o
   9   5   5     5209.78     5335.99     83.47 o
  10   5   5     4941.92     5063.75    120.12 o
  11   5   5      557.53      550.22     85.95 o
  12   5   5      230.31      239.99    116.87 o
  13   5   5        3.20       -2.14    106.84 o
  14   5   5        5.98      -58.49    110.95 o
  15   5   5      136.11       72.97    138.26 o
 -16   6   5     1655.09     1671.91    140.35 o
 -15   6   5        0.73      -14.07     87.75 o
 -14   6   5       73.56       71.29     69.89 o
 -13   6   5        5.29      -16.48     69.50 o
 -12   6   5       29.24       41.02     49.95 o
 -11   6   5       91.31      114.76     59.02 o
 -10   6   5     2431.81     2489.94     63.44 o
  -9   6   5       21.00       40.47     41.85 o
  -8   6   5     3789.86     3735.61     68.78 o
  -7   6   5     4397.84     4465.35     66.84 o
  -6   6   5     1079.06     1124.95     32.48 o
  -5   6   5       47.74       57.37     22.87 o
  -4   6   5       83.83       98.08     20.18 o
  -3   6   5     6395.82     6387.60     66.41 o
  -2   6   5    12080.29    11812.76    209.41 o
  -1   6   5     1093.42     1079.43     45.71 o
   0   6   5      384.29      307.51     19.22 o
   1   6   5      303.89      281.67     20.89 o
   2   6   5     1487.09     1672.34     26.82 o
   3   6   5      477.49      464.38     24.22 o
   4   6   5     2652.71     2663.52     32.81 o
   5   6   5      241.92      248.10     19.64 o
   6   6   5     8799.86     8807.26    229.58 o
   7   6   5     1127.03     1127.22     64.19 o
   8   6   5      244.82      268.38     30.52 o
   9   6   5      585.07      572.79     54.93 o
  10   6   5       40.51       67.62     74.82 o
  11   6   5      703.62      723.71     85.92 o
  12   6   5     1408.96     1575.38     97.47 o
  13   6   5       57.63       98.46     84.91 o
  14   6   5      320.56      189.67     88.32 o
  15   6   5        5.19       51.37    112.97 o
 -16   7   5      709.18      750.21    126.45 o
 -15   7   5       27.96       67.32    100.66 o
 -14   7   5      623.84      781.22     84.85 o
 -13   7   5      103.30      110.29     72.28 o
 -12   7   5       62.80      150.88     70.85 o
 -11   7   5      201.86      135.72     56.88 o
 -10   7   5       10.51       -5.66     40.88 o
  -9   7   5      965.52      886.91     50.07 o
  -8   7   5      397.57      348.01     46.71 o
  -7   7   5     1945.02     1987.83     40.20 o
  -6   7   5     1180.69     1142.29     42.18 o
  -5   7   5       51.14       37.00     32.81 o
  -4   7   5     1753.55     1520.97     55.15 o
  -3   7   5       49.75       47.16     33.04 o
  -2   7   5      106.09       77.62     29.58 o
  -1   7   5      790.25      641.75     28.08 o
   0   7   5     5943.92     6187.85    178.02 o
   1   7   5     2530.32     2644.25     31.68 o
   2   7   5       21.41       18.29     17.84 o
   3   7   5     2425.82     2444.60     44.03 o
   4   7   5      549.90      490.12     21.94 o
   5   7   5     1301.18     1335.97     37.57 o
   6   7   5     1185.44     1149.93     40.58 o
   7   7   5       28.49       17.71     18.75 o
   8   7   5     2383.51     2334.56     68.65 o
   9   7   5       41.46       11.35     69.68 o
  10   7   5      219.39      254.25     79.87 o
  11   7   5        3.31       12.27     76.66 o
  12   7   5      472.26      466.48     87.53 o
  13   7   5     1130.27     1167.93     97.06 o
  14   7   5      138.92       69.21     77.98 o
 -14   8   5        0.52       38.16     73.00 o
 -13   8   5      248.62      289.98     69.93 o
 -12   8   5        3.08       30.93     60.20 o
 -11   8   5      219.59      287.94     60.47 o
 -10   8   5      215.99      241.40     45.31 o
  -9   8   5       26.24       10.66     35.19 o
  -8   8   5       11.66      -10.63     40.47 o
  -7   8   5      224.35      212.96     66.15 o
  -6   8   5      324.97      326.16     40.47 o
  -5   8   5     1908.54     1876.82     50.59 o
  -4   8   5      814.38      813.71     62.94 o
  -3   8   5      206.90      163.69     37.56 o
  -2   8   5      594.37      535.72     39.17 o
  -1   8   5      672.00      648.83     51.15 o
   0   8   5       29.54       50.89     45.28 o
   1   8   5     2469.65     2464.50     32.06 o
   2   8   5      967.58      992.25     38.67 o
   3   8   5     1160.03     1073.37     25.77 o
   4   8   5     3478.62     3526.10     86.18 o
   5   8   5      690.06      735.37     29.99 o
   6   8   5     3585.86     3771.68     73.14 o
   7   8   5     1466.72     1589.76     41.69 o
   8   8   5      261.97      323.80     46.35 o
   9   8   5      622.86      708.19     75.19 o
  10   8   5      408.76      357.19     79.93 o
  11   8   5     2230.75     2238.62    121.51 o
  12   8   5      681.09      715.38     91.72 o
  13   8   5        2.07        1.96     81.85 o
  14   8   5       36.14       -8.47     81.03 o
 -14   9   5      162.79       93.98    140.73 o
 -13   9   5      755.38      647.76    114.75 o
 -12   9   5        5.14      -21.36     59.28 o
 -11   9   5      578.03      680.59    108.13 o
 -10   9   5      334.14      318.77     58.18 o
  -9   9   5     6480.99     6703.48    419.61 o
  -8   9   5     1430.15     1519.52    123.09 o
  -7   9   5        6.15       42.95     40.70 o
  -6   9   5      385.75      351.15     54.21 o
  -5   9   5      497.14      576.94     32.26 o
  -4   9   5      276.25      239.15     25.06 o
  -3   9   5     1988.36     2113.60     87.77 o
  -2   9   5     2943.06     3115.89     56.75 o
  -1   9   5     8785.15     8696.95    155.84 o
   0   9   5     1770.18     1634.81     82.96 o
   1   9   5       21.27       11.11     23.58 o
   2   9   5      327.47      338.79     31.22 o
   3   9   5       17.46       21.59     18.63 o
   4   9   5     3466.37     3379.94     59.16 o
   5   9   5     3684.99     3903.83     81.57 o
   6   9   5       10.03        6.83     28.99 o
   7   9   5      856.15      815.68     43.94 o
   8   9   5      223.13      211.92     41.07 o
   9   9   5      109.50      152.43     75.99 o
  10   9   5      362.27      324.78     75.90 o
  11   9   5     1447.51     1549.74     99.34 o
  12   9   5        1.21       16.32     82.97 o
  13   9   5     1564.37     1813.51    105.95 o
  14   9   5     1086.17     1352.80    103.99 o
 -13  10   5      831.66      755.61     98.41 o
 -12  10   5      401.53      428.50    102.64 o
 -11  10   5     1094.04     1206.50    110.19 o
 -10  10   5        3.73      -16.81     56.83 o
  -9  10   5        0.58       13.34     59.33 o
  -8  10   5       34.62       70.37     61.90 o
  -7  10   5     2005.10     1818.29     66.13 o
  -6  10   5      559.92      510.72     59.26 o
  -5  10   5      559.36      550.32     46.39 o
  -4  10   5      113.77       94.68     24.58 o
  -3  10   5      801.08      809.28     26.24 o
  -2  10   5     1693.64     1767.07     56.42 o
  -1  10   5     4724.81     4639.80    100.29 o
   0  10   5     1584.97     1586.27     39.80 o
   1  10   5     5764.94     5969.51     55.65 o
   2  10   5      130.09      145.02     32.54 o
   3  10   5     4393.16     4438.06     54.76 o
   4  10   5      533.31      428.20     45.99 o
   5  10   5      149.47      185.67     31.01 o
   6  10   5        5.40       -6.91     30.89 o
   7  10   5       63.89       63.43     29.17 o
   8  10   5      227.21      267.81     42.00 o
   9  10   5     2805.11     2698.37     99.55 o
  10  10   5      441.37      415.49     80.06 o
  11  10   5     2658.63     2777.81    111.11 o
  12  10   5      289.28      417.25     82.25 o
  13  10   5       44.03       11.46     82.78 o
  14  10   5     1026.28     1103.75    145.98 o
 -13  11   5       89.77      -15.60     96.36 o
 -12  11   5      463.32      402.58    134.82 o
 -11  11   5      779.29      935.32    146.19 o
 -10  11   5      101.97      100.27    142.46 o
  -9  11   5     1982.59     2133.05    158.06 o
  -8  11   5        2.36       -3.56     40.09 o
  -7  11   5        2.86        2.69     43.59 o
  -6  11   5      277.16      280.28     48.25 o
  -5  11   5       44.26       53.29     42.07 o
  -4  11   5      109.48      105.39     46.76 o
  -3  11   5     2782.30     2990.59     54.45 o
  -2  11   5       73.26      109.81     15.60 o
  -1  11   5     2936.40     3253.35    100.60 o
   0  11   5        4.73       38.15     24.65 o
   1  11   5      133.17       98.61     28.07 o
   2  11   5      758.02      795.57     38.43 o
   3  11   5       73.21       42.30     36.22 o
   4  11   5     1599.16     1619.95     41.71 o
   5  11   5      167.89      188.80     32.49 o
   6  11   5      298.65      307.65     33.13 o
   7  11   5      710.46      821.54     46.50 o
   8  11   5     2201.26     2226.89     92.09 o
   9  11   5      151.73      180.47     51.24 o
  10  11   5       14.78       66.22     79.02 o
  11  11   5      852.61      923.30     92.89 o
  12  11   5        8.21        3.02     79.53 o
  13  11   5     1667.66     1753.48    114.72 o
  14  11   5      213.33      155.62    127.59 o
 -13  12   5      271.30      282.07    147.38 o
 -12  12   5      275.56      207.28     94.48 o
 -11  12   5     1025.42     1113.27    159.24 o
 -10  12   5      558.85      615.05    146.15 o
  -9  12   5       54.42       15.80     64.56 o
  -8  12   5       81.40       72.38     43.89 o
  -7  12   5      779.65      696.57     51.62 o
  -6  12   5      209.93      259.13     49.44 o
  -5  12   5     4020.19     4277.08    126.43 o
  -4  12   5       10.36       -8.26     47.12 o
  -3  12   5      261.45      305.99     51.48 o
  -2  12   5      396.45      410.79     51.05 o
  -1  12   5      576.58      619.28     60.85 o
   0  12   5      722.32      556.63     77.01 o
   1  12   5      325.13      263.73     32.76 o
   2  12   5     2983.66     2932.63     66.32 o
   3  12   5        9.46       19.95     30.70 o
   4  12   5        1.72        2.38     32.40 o
   5  12   5      275.10      249.76     32.66 o
   6  12   5      346.29      418.77     34.65 o
   7  12   5       62.52       89.32     41.84 o
   8  12   5      655.51      714.08     58.84 o
   9  12   5     1216.81     1320.97     82.95 o
  10  12   5      188.81      187.31     65.09 o
  11  12   5      693.46      834.76     83.29 o
  12  12   5        2.67        2.11     87.11 o
  13  12   5      504.04      727.26    139.55 o
 -12  13   5      280.68      345.23    112.57 o
 -11  13   5        5.18       14.04    155.70 o
 -10  13   5       28.88       13.61    152.16 o
  -9  13   5      930.57      982.86     80.51 o
  -8  13   5      138.91      158.39     47.47 o
  -7  13   5        9.90       55.62     47.35 o
  -6  13   5     1979.63     1958.93     99.93 o
  -5  13   5      438.91      421.04     50.33 o
  -4  13   5     2397.50     2581.42     92.09 o
  -3  13   5     3506.38     3661.97     77.32 o
  -2  13   5      307.58      315.40     50.30 o
  -1  13   5      564.62      530.02     61.37 o
   0  13   5     1235.32     1150.33     67.73 o
   1  13   5       19.92       14.22     31.58 o
   2  13   5      127.92      107.64     32.95 o
   3  13   5      273.63      220.99     32.22 o
   4  13   5        1.26      -18.64     32.83 o
   5  13   5     1844.57     1697.84     48.92 o
   6  13   5       23.47       27.22     34.08 o
   7  13   5      533.54      569.44     53.52 o
   8  13   5     1993.40     2439.88    177.28 o
   9  13   5      251.86      249.32     52.51 o
  10  13   5      897.72      994.31     64.79 o
  11  13   5      562.47      495.52    100.12 o
  12  13   5        0.57      -38.23     85.14 o
  13  13   5      282.15      705.70    140.07 o
 -12  14   5      484.13      524.55    171.32 o
 -11  14   5      375.67      361.84    161.99 o
 -10  14   5      306.10      417.63    152.29 o
  -9  14   5        6.47       10.62    153.56 o
  -8  14   5      657.97      643.77     82.45 o
  -7  14   5      404.83      393.99     53.88 o
  -6  14   5       10.43       34.81     48.25 o
  -5  14   5      434.37      391.32     51.22 o
  -4  14   5     1462.16     1464.95     71.94 o
  -3  14   5        3.39       20.32     49.29 o
  -2  14   5      572.35      608.54     52.85 o
  -1  14   5      452.24      420.78     52.61 o
   0  14   5     2410.11     2407.89     82.94 o
   1  14   5       97.46       92.05     57.58 o
   2  14   5      834.33      822.29     64.19 o
   3  14   5      948.60      997.63     46.63 o
   4  14   5      632.33      610.72     45.41 o
   5  14   5      144.98      147.18     35.32 o
   6  14   5     5784.26     5735.88    120.41 o
   7  14   5      226.27      280.49     50.71 o
   8  14   5     1605.41     1707.37     64.72 o
   9  14   5      172.31      189.01     52.10 o
  10  14   5      284.03      335.87     57.08 o
  11  14   5       34.29       52.51     71.38 o
  12  14   5        5.16       -6.11     84.19 o
  13  14   5        2.85      -27.40    111.75 o
 -12  15   5      335.80      383.99    167.07 o
 -11  15   5       54.39       53.49    160.62 o
 -10  15   5      164.72      109.42    154.07 o
  -9  15   5      227.72      281.34    156.09 o
  -8  15   5      608.35      591.26     81.94 o
  -7  15   5        7.07       22.21     73.13 o
  -6  15   5     5051.91     5094.45    155.47 o
  -5  15   5       52.67       43.69     49.61 o
  -4  15   5      335.24      409.94     55.34 o
  -3  15   5      513.39      493.42     52.63 o
  -2  15   5        3.18       13.02     50.17 o
  -1  15   5       24.92       22.12     50.62 o
   0  15   5      340.20      277.29     58.57 o
   1  15   5        0.20       20.95     57.61 o
   2  15   5     1796.42     1844.25     60.26 o
   3  15   5      319.87      296.86     43.19 o
   4  15   5      361.04      366.07     48.27 o
   5  15   5       10.33        3.96     46.65 o
   6  15   5        2.14      -14.69     61.03 o
   7  15   5       91.43      121.05     61.48 o
   8  15   5     1226.60     1234.49     75.01 o
   9  15   5        0.01      -40.29     63.52 o
  10  15   5       72.03       96.93     66.02 o
  11  15   5       65.20       33.28     99.20 o
 -11  16   5        1.45      -74.43    162.36 o
 -10  16   5       49.84       71.00    156.13 o
  -9  16   5      119.76      144.69    157.90 o
  -8  16   5      449.09      423.50     80.11 o
  -7  16   5     1004.16      921.31     84.85 o
  -6  16   5      108.15       94.22     52.08 o
  -5  16   5      241.58      234.07     53.77 o
  -4  16   5      509.91      561.64     54.75 o
  -3  16   5      651.14      641.35     56.66 o
  -2  16   5      117.16      103.17     51.89 o
  -1  16   5       25.20        9.93     51.96 o
   0  16   5     1552.15     1620.03     75.40 o
   1  16   5        2.51       -8.90     58.39 o
   2  16   5      305.65      322.54     50.10 o
   3  16   5      275.33      255.43     52.21 o
   4  16   5      879.71      803.73     53.80 o
   5  16   5       25.84       17.07     62.78 o
   6  16   5     2233.68     2273.48     87.11 o
   7  16   5      131.64      161.51     66.17 o
   8  16   5      324.42      295.63     69.63 o
   9  16   5        1.71      -22.19     68.99 o
  10  16   5       72.31      -18.95     99.31 o
  11  16   5        2.03        3.33    102.32 o
 -10  17   5       36.45      -27.46    169.67 o
  -9  17   5       51.11       64.14    156.91 o
  -8  17   5       95.11      142.74     78.22 o
  -7  17   5       11.64       21.60     76.39 o
  -6  17   5     1782.07     1785.59    150.91 o
  -5  17   5       95.51       18.56     55.55 o
  -4  17   5      420.32      496.64     56.11 o
  -3  17   5      296.16      244.48     56.45 o
  -2  17   5       32.09       59.69     53.02 o
  -1  17   5      486.51      461.03     57.29 o
   0  17   5     1247.57     1020.56     60.99 o
   1  17   5      913.52      777.45     58.02 o
   2  17   5     4098.23     4057.06     79.99 o
   3  17   5      584.94      588.33     64.34 o
   4  17   5      566.63      427.19     59.90 o
   5  17   5      181.56      204.03     64.43 o
   6  17   5       52.67       64.13     65.37 o
   7  17   5      128.99       83.61     65.00 o
   8  17   5      272.70      197.18     69.10 o
   9  17   5       25.22       31.03     88.63 o
  10  17   5       64.12       -7.80    117.40 o
  -9  18   5        9.04      -67.38    173.01 o
  -8  18   5      271.25      392.27    168.45 o
  -7  18   5       45.81       -8.15     79.55 o
  -6  18   5        3.16      -63.86     70.51 o
  -5  18   5      401.17      433.00     67.17 o
  -4  18   5      507.12      538.30     56.50 o
  -3  18   5      392.52      349.35     56.10 o
  -2  18   5       51.83       78.52     52.65 o
  -1  18   5       56.72       25.82     55.64 o
   0  18   5      584.29      647.18     61.74 o
   1  18   5     1030.74      972.13     69.63 o
   2  18   5       91.48      103.19     59.13 o
   3  18   5      370.01      353.84     62.12 o
   4  18   5       28.81       22.62     79.70 o
   5  18   5       96.19       79.25     84.65 o
   6  18   5      328.10      364.63     87.84 o
   7  18   5      511.13      473.19    145.05 o
  -6  19   5      175.97      141.03    105.85 o
  -5  19   5       49.84       32.33     83.60 o
  -4  19   5        9.45       21.52     82.59 o
  -3  19   5      443.31      472.29     71.51 o
  -2  19   5       79.30       41.59     64.82 o
  -1  19   5     1288.03     1417.82     82.15 o
   0  19   5      127.70      122.91     56.97 o
   1  19   5        0.54       35.91     55.77 o
   2  19   5     1491.40     1483.60     78.27 o
   3  19   5      356.66      270.29     64.21 o
   4  19   5       20.28        5.04     82.77 o
  -2  20   5      315.97      339.40    125.31 o
  -1  20   5      324.49      251.02    155.44 o
   0  20   5       61.49       50.40     81.79 o
   1  20   5     1256.51     1168.52    294.04 o
   2  20   5      167.81      145.33    106.14 o
  -1  21   5      711.45      898.54    143.82 o
   0  21   5       99.15       25.31     85.37 o
   1  21   5      239.86      206.31    122.29 o
   2  21   5        4.10       -7.41     84.32 o
 -16   0   6     1868.84     2080.07    146.78 o
 -14   0   6      384.98      419.43    110.14 o
 -12   0   6       18.49        5.08     40.72 o
 -10   0   6      106.15       49.06     44.01 o
  -8   0   6      155.96       86.66     43.23 o
  -6   0   6       41.10       92.09     49.32 o
  -4   0   6    20577.93    21578.47    143.64 o
  -2   0   6    46952.30    45269.27    509.46 o
   0   0   6      903.37      923.36     24.90 o
   2   0   6     3138.55     3363.47     65.45 o
   4   0   6     5681.76     5942.19    107.80 o
   6   0   6     6984.88     6965.18    112.78 o
   8   0   6      526.32      475.36     44.22 o
  10   0   6        1.77      -53.35    103.71 o
  12   0   6     1849.29     2022.38    150.19 o
  14   0   6      612.72      678.70    143.16 o
 -16   1   6      469.47      442.54     90.91 o
 -15   1   6      142.78      103.66     71.09 o
 -14   1   6      647.98      694.50     80.25 o
 -13   1   6      313.21      267.43     71.29 o
 -12   1   6      132.67      162.85     32.11 o
 -11   1   6     1529.73     1466.67     38.54 o
 -10   1   6        8.27       -2.58     30.16 o
  -9   1   6       33.18       26.78     30.89 o
  -8   1   6      914.90      848.50     34.94 o
  -7   1   6      498.08      512.97     33.80 o
  -6   1   6     1000.06      864.66     39.30 o
  -5   1   6      288.22      292.50     38.79 o
  -4   1   6    14392.69    15275.02    110.46 o
  -3   1   6     3176.04     3251.97     42.03 o
  -2   1   6      185.54      196.30     24.29 o
  -1   1   6     2144.26     2172.52     25.63 o
   0   1   6     1020.31     1028.32     17.72 o
   1   1   6      213.09      186.09     15.21 o
   2   1   6     2285.43     2149.99     51.59 o
   3   1   6      656.90      670.62     17.20 o
   4   1   6     8336.79     7673.78     73.91 o
   5   1   6      175.53      165.58     17.78 o
   6   1   6     2859.54     2814.03     26.02 o
   7   1   6      271.33      256.74     16.20 o
   8   1   6     1225.22     1099.42     49.70 o
   9   1   6       60.06       31.29     16.96 o
  10   1   6       92.34      123.84     74.34 o
  11   1   6        9.70       39.84     69.53 o
  12   1   6      336.52      386.75     81.72 o
  13   1   6     1919.11     1843.36    100.91 o
  14   1   6     1641.67     1805.75    112.09 o
  15   1   6        0.33      -29.35     81.05 o
 -16   2   6      412.99      480.84     90.97 o
 -15   2   6      782.15      832.44     86.74 o
 -14   2   6       77.70       52.92     74.23 o
 -13   2   6     1536.82     1453.14     89.29 o
 -12   2   6      244.11      218.95     41.45 o
 -11   2   6       32.05       53.60     32.13 o
 -10   2   6       46.71       44.72     33.09 o
  -9   2   6       39.02       49.33     34.50 o
  -8   2   6      276.92      255.54     28.28 o
  -7   2   6      647.19      559.51     27.62 o
  -6   2   6     1229.13     1155.30     25.73 o
  -5   2   6      826.77      768.37     18.50 o
  -4   2   6      860.06      846.09     50.87 o
  -3   2   6     1955.01     1933.66     40.02 o
  -2   2   6    13495.54    13328.93    134.79 o
  -1   2   6     3720.77     4160.71     63.40 o
   0   2   6      361.29      439.44     17.15 o
   1   2   6     1412.90     1407.87     20.99 o
   2   2   6       24.62       44.81     14.66 o
   3   2   6      573.83      644.08     18.48 o
   4   2   6     3319.56     3003.80     46.61 o
   5   2   6     3178.66     3195.82     45.68 o
   6   2   6     9584.26     9626.44     89.48 o
   7   2   6      308.73      310.82     20.76 o
   8   2   6     1809.49     1818.99     25.24 o
   9   2   6      780.51      689.34     70.15 o
  10   2   6     1720.08     1625.40     91.98 o
  11   2   6     1740.44     1561.20    123.75 o
  12   2   6     3395.81     3590.17    167.95 o
  13   2   6        1.48       65.55    106.65 o
  14   2   6      318.66      298.65    131.67 o
  15   2   6       74.12       39.92    133.94 o
 -16   3   6       18.93       60.26    105.74 o
 -15   3   6      168.10      169.21     76.43 o
 -14   3   6      171.06      239.28     75.75 o
 -13   3   6       79.08      105.18     86.67 o
 -12   3   6        3.76        2.78     38.48 o
 -11   3   6     1657.21     1691.90     51.14 o
 -10   3   6      193.85      223.40     40.04 o
  -9   3   6      118.87       87.56     39.45 o
  -8   3   6     2588.77     2562.82     42.60 o
  -7   3   6     1128.55     1128.61     34.34 o
  -6   3   6      231.05      173.39     22.30 o
  -5   3   6     5550.80     5704.95     70.80 o
  -4   3   6      775.12      824.83     33.39 o
  -3   3   6     4711.46     4352.12     59.19 o
  -2   3   6      201.99      235.25     37.27 o
  -1   3   6     5915.72     5915.40     45.52 o
   0   3   6     2882.75     2731.88     39.10 o
   1   3   6     1165.88     1337.71     23.90 o
   2   3   6      493.02      520.92     19.58 o
   3   3   6      816.69      746.48     23.19 o
   4   3   6    11564.28    11959.75    219.39 o
   5   3   6     1799.58     1612.21     38.87 o
   6   3   6     1819.24     1766.24     27.73 o
   7   3   6     1562.35     1613.69     28.21 o
   8   3   6     3639.02     3670.13     38.33 o
   9   3   6      918.55      803.78     62.10 o
  10   3   6      238.43      167.81     35.97 o
  11   3   6     1992.70     2088.37    100.59 o
  12   3   6      312.02      389.14     86.05 o
  13   3   6      513.98      538.00     84.94 o
  14   3   6      375.35      437.35     86.98 o
  15   3   6      488.64      466.73    136.45 o
 -16   4   6      327.32      371.87    113.01 o
 -15   4   6        3.00       17.64     77.96 o
 -14   4   6      554.05      655.74     84.11 o
 -13   4   6      617.30      725.58     81.70 o
 -12   4   6        0.64       33.08     49.82 o
 -11   4   6      600.46      599.80     42.00 o
 -10   4   6      216.14      259.31     41.11 o
  -9   4   6      430.42      440.94     48.53 o
  -8   4   6     6046.43     5693.12     74.38 o
  -7   4   6     2495.28     2536.67     52.12 o
  -6   4   6     1737.65     2045.00     46.13 o
  -5   4   6     4960.58     4504.88     60.35 o
  -4   4   6      150.07       93.41     31.99 o
  -3   4   6       81.70      121.98     26.68 o
  -2   4   6     1054.77      996.14     48.85 o
  -1   4   6       20.91       19.86     13.36 o
   0   4   6      317.91      364.40     18.25 o
   1   4   6      366.55      283.21     19.31 o
   2   4   6     5311.01     5988.22    161.10 o
   3   4   6      241.67      190.24     18.58 o
   4   4   6       15.12       34.38     16.54 o
   5   4   6       26.72       26.78     20.14 o
   6   4   6      495.25      411.38     22.61 o
   7   4   6     1003.90      993.62     27.33 o
   8   4   6      581.27      609.72     29.10 o
   9   4   6     7046.77     7336.15     91.68 o
  10   4   6      936.30      673.41     80.05 o
  11   4   6     1691.77     1791.16    100.99 o
  12   4   6      744.02      770.04     88.09 o
  13   4   6       26.24        3.28     83.26 o
  14   4   6       24.78       64.09     80.32 o
  15   4   6      104.14      154.50    126.43 o
 -16   5   6      375.48      316.00    119.36 o
 -15   5   6      296.33      245.45     76.20 o
 -14   5   6      290.91      270.90     74.18 o
 -13   5   6       25.97       59.34     71.11 o
 -12   5   6      570.90      546.37     55.28 o
 -11   5   6     1001.75     1062.43     45.77 o
 -10   5   6      962.69      938.35     48.49 o
  -9   5   6     4246.05     4181.11     74.12 o
  -8   5   6      258.19      270.24     35.26 o
  -7   5   6     4834.71     4756.78     57.34 o
  -6   5   6      325.81      386.17     40.14 o
  -5   5   6      465.15      450.33     32.86 o
  -4   5   6     1583.65     1595.48     37.69 o
  -3   5   6     7082.67     6433.89     99.54 o
  -2   5   6      656.92      923.53     52.68 o
  -1   5   6      545.31      611.63     31.99 o
   0   5   6     1240.03     1163.06     30.45 o
   1   5   6       53.96       23.93     19.50 o
   2   5   6     1041.75     1024.36     30.89 o
   3   5   6     1848.19     1848.96     59.52 o
   4   5   6     1904.91     1943.25     70.10 o
   5   5   6      408.55      359.11     27.73 o
   6   5   6     2133.33     2108.02     39.22 o
   7   5   6     3429.08     3515.01    125.62 o
   8   5   6      251.20      211.82     28.55 o
   9   5   6        4.46       -6.60     37.83 o
  10   5   6      307.77      232.65     33.43 o
  11   5   6     1775.66     1830.53     99.89 o
  12   5   6      976.60     1059.26     99.11 o
  13   5   6      794.39      745.80     90.88 o
  14   5   6       70.58      -12.35     81.90 o
 -15   6   6       45.47      -52.80     80.69 o
 -14   6   6      337.45      394.89     79.87 o
 -13   6   6       93.46      161.26     69.44 o
 -12   6   6       14.36       20.72     49.98 o
 -11   6   6       55.92       22.64     40.79 o
 -10   6   6      983.40      951.49     56.76 o
  -9   6   6     1301.65     1310.05     54.79 o
  -8   6   6     1476.63     1453.49     56.94 o
  -7   6   6    11723.82    11982.67    122.40 o
  -6   6   6        0.49       14.49     33.18 o
  -5   6   6     8187.92     8137.35    120.40 o
  -4   6   6     4599.60     4440.17     35.82 o
  -3   6   6      899.26      921.10     34.53 o
  -2   6   6       93.23      157.15     49.10 o
  -1   6   6     4629.15     4761.66     69.19 o
   0   6   6        5.74       -1.21     23.66 o
   1   6   6      883.18      781.92     40.93 o
   2   6   6       68.92       97.25     21.90 o
   3   6   6     1784.06     1943.92     66.57 o
   4   6   6      330.29      288.34     26.63 o
   5   6   6       27.89       27.70     14.51 o
   6   6   6      605.22      615.44     36.49 o
   7   6   6      936.75      953.62     38.49 o
   8   6   6     2942.90     3146.93    104.62 o
   9   6   6      341.71      382.71     43.17 o
  10   6   6      390.47      356.89     39.72 o
  11   6   6      507.41      449.46     77.36 o
  12   6   6      358.83      379.80     82.91 o
  13   6   6      157.33      137.53     78.46 o
  14   6   6      214.79      305.46     87.45 o
 -14   7   6       35.22       44.80     73.59 o
 -13   7   6      153.21      197.74     71.38 o
 -12   7   6      562.73      595.56     73.98 o
 -11   7   6     1225.59     1267.83     67.79 o
 -10   7   6      360.54      340.51     47.46 o
  -9   7   6      273.25      253.22     45.46 o
  -8   7   6      829.66      812.64     43.56 o
  -7   7   6     5563.65     5631.99     75.19 o
  -6   7   6     3798.36     3776.19     90.76 o
  -5   7   6      548.17      503.51     25.69 o
  -4   7   6       71.53       59.13     46.73 o
  -3   7   6     2664.05     2432.71     63.20 o
  -2   7   6       71.52      110.87     27.15 o
  -1   7   6      141.92      162.77     23.38 o
   0   7   6     3111.38     3195.04     86.09 o
   1   7   6        7.08       17.90     40.35 o
   2   7   6    10344.35    11148.07    211.53 o
   3   7   6      899.14      932.39     27.73 o
   4   7   6        4.78        8.51     25.16 o
   5   7   6      573.11      546.28     23.33 o
   6   7   6       22.68       13.19     16.69 o
   7   7   6     1007.15     1168.66     43.31 o
   8   7   6      180.91      234.57     30.91 o
   9   7   6      545.57      590.45     47.05 o
  10   7   6      289.13      294.36     53.59 o
  11   7   6     1752.36     1822.37     98.52 o
  12   7   6       24.13      -35.15     77.79 o
  13   7   6      744.58      790.95     98.35 o
  14   7   6      211.83      326.41     93.05 o
 -14   8   6        5.78      -50.53    144.90 o
 -13   8   6      189.24      154.22    115.62 o
 -12   8   6      860.90      834.12     70.06 o
 -11   8   6      176.69      137.95     59.28 o
 -10   8   6     1537.62     1509.23     53.29 o
  -9   8   6     1043.12     1036.42     44.20 o
  -8   8   6      254.89      261.16     43.42 o
  -7   8   6      105.71       99.16     40.82 o
  -6   8   6      502.43      472.19     40.17 o
  -5   8   6     8701.30     8441.92    153.57 o
  -4   8   6     7589.31     7205.28    120.68 o
  -3   8   6        4.65       -6.79     37.47 o
  -2   8   6      702.40      695.12     27.91 o
  -1   8   6     2059.09     2107.19     28.63 o
   0   8   6     5537.35     6165.97    168.16 o
   1   8   6      757.09      731.20     22.62 o
   2   8   6      700.30      736.39     22.41 o
   3   8   6        7.70       12.57     22.75 o
   4   8   6     2398.41     2131.78     41.05 o
   5   8   6        0.04        6.98     21.92 o
   6   8   6      257.41      286.82     24.85 o
   7   8   6     3922.53     4005.70     77.91 o
   8   8   6      230.97      218.88     43.86 o
   9   8   6      816.72      834.14     52.00 o
  10   8   6     1765.08     1712.47     93.70 o
  11   8   6       41.01       27.44     77.84 o
  12   8   6      630.85      593.80     83.24 o
  13   8   6      153.65      134.90     86.88 o
  14   8   6      728.89      654.32    146.08 o
 -13   9   6       66.26       21.84    101.92 o
 -12   9   6      650.86      663.76    104.60 o
 -11   9   6       83.46       61.12    136.43 o
 -10   9   6        1.14      -28.94     60.06 o
  -9   9   6       11.27        5.27     60.11 o
  -8   9   6        3.00      -15.56     63.66 o
  -7   9   6      247.88      328.02     72.61 o
  -6   9   6     2227.68     2078.65    106.78 o
  -5   9   6       39.23       61.27     38.91 o
  -4   9   6      340.38      339.33     41.74 o
  -3   9   6     6065.86     5846.42     76.79 o
  -2   9   6      355.40      332.85     17.93 o
  -1   9   6      364.82      378.57     55.11 o
   0   9   6     2352.55     2639.38     66.02 o
   1   9   6       19.95        8.27     18.17 o
   2   9   6     9739.04    10155.04     82.26 o
   3   9   6     4013.39     3861.58     79.72 o
   4   9   6       13.08       14.98     20.34 o
   5   9   6     1464.91     1354.96     43.53 o
   6   9   6       37.36       39.46     27.69 o
   7   9   6     3752.78     3909.15     80.72 o
   8   9   6      348.72      379.47     40.58 o
   9   9   6      699.48      576.37     51.28 o
  10   9   6     2740.42     2953.99    140.05 o
  11   9   6      231.81      207.66     81.89 o
  12   9   6      235.38      158.12     81.32 o
  13   9   6       36.01        9.27     82.55 o
  14   9   6        2.08      -23.33    128.71 o
 -13  10   6       19.13       26.96     95.32 o
 -12  10   6     1422.40     1570.00    220.83 o
 -11  10   6       71.73       66.62    136.03 o
 -10  10   6     1481.78     1573.91     80.61 o
  -9  10   6       15.69       51.12     64.44 o
  -8  10   6      102.34      148.43     68.02 o
  -7  10   6        0.09        1.21     38.00 o
  -6  10   6       29.45       46.29     41.25 o
  -5  10   6      170.99      119.19     43.44 o
  -4  10   6     2868.62     2918.66     73.28 o
  -3  10   6      450.87      504.75     44.52 o
  -2  10   6     2839.80     3006.18     77.98 o
  -1  10   6       39.90       17.13     54.21 o
   0  10   6      834.55      883.90     64.29 o
   1  10   6      402.11      393.17     22.64 o
   2  10   6      563.58      500.99     54.76 o
   3  10   6      308.97      295.13     16.70 o
   4  10   6       56.95       54.68     20.57 o
   5  10   6       42.87       40.85     22.48 o
   6  10   6      589.93      531.88     33.91 o
   7  10   6     1970.76     1997.42     83.69 o
   8  10   6      149.89      179.25     41.93 o
   9  10   6      932.82     1066.02     85.24 o
  10  10   6     1707.06     1716.20     96.91 o
  11  10   6        1.45       -9.02     64.79 o
  12  10   6     1869.04     2149.96    250.17 o
  13  10   6      158.64      273.22    144.24 o
  14  10   6      579.28      728.70    144.27 o
 -14  11   6      597.97      750.70    155.25 o
 -13  11   6      265.87      336.41    152.59 o
 -12  11   6     2202.68     2205.46    503.31 o
 -11  11   6       63.15      -89.11    148.85 o
 -10  11   6        2.09       49.59    144.90 o
  -9  11   6      407.47      471.13     70.97 o
  -8  11   6        6.14       -0.69     66.01 o
  -7  11   6       23.00        2.07     40.82 o
  -6  11   6     1036.32     1027.87     53.21 o
  -5  11   6     3448.69     3259.93    104.75 o
  -4  11   6      405.11      409.14     48.81 o
  -3  11   6      348.50      345.66     46.27 o
  -2  11   6       58.38      102.48     46.30 o
  -1  11   6     1350.17     1424.14     65.88 o
   0  11   6     1050.55     1108.40     72.09 o
   1  11   6      179.64      188.91     23.67 o
   2  11   6     7476.21     7782.46    115.10 o
   3  11   6      790.24      681.04     59.95 o
   4  11   6      103.27       58.20     29.51 o
   5  11   6      407.12      401.14     32.03 o
   6  11   6      405.92      345.18     40.73 o
   7  11   6      141.89       97.21     41.43 o
   8  11   6     3080.43     3425.70    208.06 o
   9  11   6       66.37       19.76     50.60 o
  10  11   6     2964.55     2944.67    112.39 o
  11  11   6       51.39       66.06     67.32 o
  12  11   6        0.66       48.57     83.43 o
  13  11   6      712.22      774.34    139.60 o
 -13  12   6      247.95      473.88    160.21 o
 -12  12   6      425.72      455.99    303.95 o
 -11  12   6       63.60      -11.24    154.03 o
 -10  12   6      717.47      687.88    160.69 o
  -9  12   6      730.02      688.97     77.32 o
  -8  12   6       39.82       76.01     70.32 o
  -7  12   6      655.12      632.02     50.21 o
  -6  12   6      208.86      202.22     46.07 o
  -5  12   6        6.46       -5.53     44.75 o
  -4  12   6     1051.85     1041.41     53.77 o
  -3  12   6     1905.36     1925.60     79.51 o
  -2  12   6      719.41      713.54     52.15 o
  -1  12   6      233.13      281.92     60.59 o
   0  12   6     2160.50     2149.05     74.87 o
   1  12   6      561.96      516.76     48.15 o
   2  12   6       36.37       39.31     27.66 o
   3  12   6      527.07      433.05     41.80 o
   4  12   6     1887.11     1811.05     47.28 o
   5  12   6        2.14        4.51     30.23 o
   6  12   6     2869.59     2764.28     81.33 o
   7  12   6     2433.06     2559.11     87.32 o
   8  12   6      321.73      317.91     45.79 o
   9  12   6       77.78       92.34     51.64 o
  10  12   6       92.14      133.43     65.87 o
  11  12   6      241.84      257.16     73.64 o
  12  12   6      250.55      607.81    362.29 o
  13  12   6      243.61      224.49    127.22 o
 -13  13   6       88.27      123.19    164.40 o
 -12  13   6      569.46      638.85    175.12 o
 -11  13   6      451.46      433.69    165.13 o
 -10  13   6       28.41       94.29    156.31 o
  -9  13   6      674.36      716.79    100.10 o
  -8  13   6       27.76       28.35     71.69 o
  -7  13   6      625.06      567.81     80.70 o
  -6  13   6     1209.03     1205.90     68.92 o
  -5  13   6       67.06       58.72     47.36 o
  -4  13   6       21.08       -7.21     47.36 o
  -3  13   6      878.33      859.13     51.28 o
  -2  13   6       76.72      106.97     48.16 o
  -1  13   6     1306.33     1460.12     69.95 o
   0  13   6       35.04       39.96     57.72 o
   1  13   6     1037.97      888.31     81.38 o
   2  13   6      169.43      182.33     51.06 o
   3  13   6       29.79      -13.09     50.32 o
   4  13   6        5.25       40.93     38.44 o
   5  13   6     6434.34     6733.98     78.04 o
   6  13   6      456.85      448.68     45.57 o
   7  13   6       40.43       69.13     42.34 o
   8  13   6      994.13     1196.08     60.44 o
   9  13   6       15.35        4.99     50.02 o
  10  13   6      352.95      368.33     56.73 o
  11  13   6       21.03       37.94     70.42 o
  12  13   6        5.59      -23.38    120.95 o
  13  13   6      569.77      800.93    152.46 o
 -13  14   6      231.22      232.85    167.01 o
 -12  14   6        0.91      -27.04    156.60 o
 -11  14   6       94.70       73.56    159.28 o
 -10  14   6       47.22      127.50    153.11 o
  -9  14   6      611.84      669.99    156.06 o
  -8  14   6      179.09      238.38     78.58 o
  -7  14   6     1151.40     1257.80     92.86 o
  -6  14   6       24.03       31.92     72.29 o
  -5  14   6     2184.10     2139.06     65.85 o
  -4  14   6      122.02       87.83     46.60 o
  -3  14   6     1203.61     1247.21     56.41 o
  -2  14   6      151.03      152.61     51.14 o
  -1  14   6        3.46       14.58     58.56 o
   0  14   6        0.49       11.66     58.35 o
   1  14   6      390.32      391.13     44.16 o
   2  14   6      186.97      194.13     54.97 o
   3  14   6     2183.69     2238.02     54.41 o
   4  14   6      807.92      703.02     47.05 o
   5  14   6       37.09       -2.64     57.09 o
   6  14   6      883.08      956.96     61.19 o
   7  14   6     2000.26     2279.65     72.07 o
   8  14   6       41.67       56.09     62.81 o
   9  14   6      437.14      420.58     69.82 o
  10  14   6       35.86        8.60     72.03 o
  11  14   6      114.91      128.46     99.03 o
 -12  15   6        0.29     -132.96    166.34 o
 -11  15   6       16.96      -72.17    164.57 o
 -10  15   6       17.87       40.62    157.60 o
  -9  15   6      424.15      435.02    161.53 o
  -8  15   6       22.06       25.11     77.05 o
  -7  15   6       87.97       78.25     79.66 o
  -6  15   6       14.00      -38.52     71.29 o
  -5  15   6       12.49       20.26     50.46 o
  -4  15   6      116.56      115.74     50.72 o
  -3  15   6     2914.68     2928.32     70.91 o
  -2  15   6       22.60       24.99     51.35 o
  -1  15   6      568.77      591.78     54.58 o
   0  15   6      304.97      343.86     58.46 o
   1  15   6       97.13       80.34     57.48 o
   2  15   6      413.13      381.44     61.36 o
   3  15   6       75.63       66.64     41.99 o
   4  15   6      149.48      133.31     42.56 o
   5  15   6     4674.10     4839.21     88.73 o
   6  15   6        1.18      -38.01     53.71 o
   7  15   6     1073.06     1117.93     75.64 o
   8  15   6       66.87      105.97     66.09 o
   9  15   6      228.14      204.41     67.56 o
  10  15   6       63.00      -35.83     94.06 o
  11  15   6        8.60       58.32    109.45 o
 -10  16   6      129.46      269.55    154.05 o
  -9  16   6       12.07       54.97    161.87 o
  -8  16   6       38.19       42.57     80.70 o
  -7  16   6     1684.79     1722.61    102.67 o
  -6  16   6      239.09      239.12     75.27 o
  -5  16   6      706.40      733.22     67.85 o
  -4  16   6      298.10      246.27     52.13 o
  -3  16   6      169.80      162.90     52.23 o
  -2  16   6      420.64      399.89     53.90 o
  -1  16   6      943.79      938.55     60.22 o
   0  16   6        0.81        9.76     61.23 o
   1  16   6     1250.86     1407.56     75.40 o
   2  16   6        0.47       36.93     45.89 o
   3  16   6     1062.21     1045.48     56.89 o
   4  16   6       26.30       30.73     52.50 o
   5  16   6       15.93       36.84     59.79 o
   6  16   6      373.35      311.54     67.70 o
   7  16   6     1806.63     1846.72     86.50 o
   8  16   6       27.08       37.89     67.61 o
   9  16   6        6.16        4.29     93.24 o
  10  16   6       24.04       71.11    103.91 o
  -9  17   6     1036.29      938.41    180.81 o
  -8  17   6      115.69       33.74     82.54 o
  -7  17   6       25.86       14.44     82.19 o
  -6  17   6      176.19      172.61     74.03 o
  -5  17   6      167.43      141.38     62.93 o
  -4  17   6       38.44       34.82     61.51 o
  -3  17   6      730.41      777.65     59.13 o
  -2  17   6        3.01      -26.86     54.37 o
  -1  17   6      515.86      486.05     58.44 o
   0  17   6       17.42        4.24     52.01 o
   1  17   6      279.40      278.03     62.89 o
   2  17   6      108.43      134.62     50.71 o
   3  17   6       25.36       27.28     50.30 o
   4  17   6      110.27      102.60     55.15 o
   5  17   6     2126.95     2171.80     87.08 o
   6  17   6      617.51      627.60     76.82 o
   7  17   6        2.25       -5.32     69.64 o
   8  17   6      154.10      101.65     91.62 o
   9  17   6        0.14        3.00    116.40 o
  -7  18   6      195.14      170.54     85.54 o
  -6  18   6        2.19      -16.78     68.30 o
  -5  18   6       55.77       63.55     60.79 o
  -4  18   6     1307.29     1399.59     77.58 o
  -3  18   6      459.31      401.45     66.49 o
  -2  18   6      608.13      666.03     61.96 o
  -1  18   6      666.83      691.08     62.32 o
   0  18   6       16.32       16.76     56.39 o
   1  18   6     1210.09     1081.13     70.45 o
   2  18   6      217.03      217.14     54.42 o
   3  18   6      670.53      581.65     59.53 o
   4  18   6      934.06      866.49     91.98 o
   5  18   6      919.51      977.96     79.59 o
   6  18   6      345.38      354.51     87.52 o
   7  18   6      214.03      193.19    117.69 o
   8  18   6        2.62       35.67    120.93 o
  -7  19   6       27.15       -1.76     97.80 o
  -6  19   6      410.55      429.11    107.40 o
  -5  19   6      276.15      326.46    115.91 o
  -4  19   6      479.74      465.19     74.18 o
  -3  19   6        7.88       33.98     68.66 o
  -2  19   6       15.31      -24.28     69.29 o
  -1  19   6       78.54       96.11     58.36 o
   0  19   6      793.28      823.43     66.50 o
   1  19   6      702.11      621.10     61.28 o
   2  19   6      584.79      495.58     68.67 o
   3  19   6        5.23      -56.06     82.18 o
   0  20   6      215.86       80.46     88.99 o
   1  20   6        0.68       42.90     78.95 o
   0  21   6     1090.22      545.37    129.42 o
   1  21   6      614.42      364.85    138.58 o
   2  21   6      552.53      520.88    148.38 o
 -15   0   7     1517.79     1407.77    129.85 o
 -13   0   7     1031.69     1213.53    111.92 o
 -11   0   7        4.41       18.47     45.00 o
  -9   0   7     1559.86     1467.08     58.44 o
  -7   0   7      145.43      187.98     53.22 o
  -5   0   7     3758.39     3498.56    101.11 o
  -3   0   7      547.47      653.90     27.00 o
  -1   0   7     5112.18     4570.55     56.30 o
   1   0   7     5405.21     5368.37     56.71 o
   3   0   7      695.96      584.38     25.21 o
   5   0   7      294.43      316.45     24.98 o
   7   0   7       27.33       45.31     47.03 o
   9   0   7     1451.99     1216.38    315.66 o
  11   0   7     3568.12     3675.77    287.63 o
  13   0   7     2402.33     2494.33    270.98 o
  15   0   7     1664.65     1886.57    199.18 o
 -16   1   7       16.47       19.75     82.28 o
 -15   1   7        2.14      -47.58     80.64 o
 -14   1   7      268.56      384.97     76.57 o
 -13   1   7      108.34       65.12     68.70 o
 -12   1   7      226.94      237.86     34.90 o
 -11   1   7     1307.01     1471.53     41.75 o
 -10   1   7      281.61      271.31     33.66 o
  -9   1   7        4.84       24.29     32.91 o
  -8   1   7       39.53       36.62     34.39 o
  -7   1   7     1022.69     1109.36     40.22 o
  -6   1   7      307.24      394.29     41.17 o
  -5   1   7     1060.80      932.77     28.40 o
  -4   1   7      102.54      171.38     26.18 o
  -3   1   7    12500.01    12206.24    122.14 o
  -2   1   7       17.34       33.88     24.64 o
  -1   1   7     4027.97     4362.71     61.17 o
   0   1   7     2957.56     2848.07     33.83 o
   1   1   7      133.80      125.37     18.27 o
   2   1   7       87.12       55.88     16.10 o
   3   1   7     4114.94     3854.48    108.27 o
   4   1   7     5504.36     5611.86     91.83 o
   5   1   7       28.33       64.33     21.25 o
   6   1   7        2.52        9.58     21.75 o
   7   1   7      173.39      177.18     20.83 o
   8   1   7      105.74       99.43     20.01 o
   9   1   7       23.57       31.39     24.74 o
  10   1   7       88.39      103.26     61.92 o
  11   1   7     6885.67     7867.82    162.57 o
  12   1   7      113.40      112.03     99.62 o
  13   1   7     3869.82     4095.06    210.98 o
  14   1   7      383.87      361.66    101.86 o
 -16   2   7      220.30      200.69    105.04 o
 -15   2   7      335.01      279.29    105.93 o
 -14   2   7        4.08      -21.30     68.99 o
 -13   2   7     1354.74     1417.81     87.19 o
 -12   2   7      258.71      265.59     37.14 o
 -11   2   7       39.18       36.69     34.15 o
 -10   2   7       13.54       -2.94     31.32 o
  -9   2   7        2.57       17.81     32.92 o
  -8   2   7       18.55       45.31     26.22 o
  -7   2   7       15.22       26.12     21.58 o
  -6   2   7      640.79      591.44     18.86 o
  -5   2   7    10303.67     9461.97    116.00 o
  -4   2   7      839.75      812.71     32.69 o
  -3   2   7     1246.77     1473.60     44.49 o
  -2   2   7     2206.11     2204.19     43.07 o
  -1   2   7     5630.68     5544.04     86.93 o
   0   2   7     2570.12     2703.91     45.84 o
   1   2   7       77.43       50.56     15.69 o
   2   2   7      315.64      336.83     18.64 o
   3   2   7      890.22      754.93     33.78 o
   4   2   7      778.27      659.07     45.28 o
   5   2   7      274.20      265.22     23.68 o
   6   2   7      282.78      312.57     22.84 o
   7   2   7      189.80      193.07     21.09 o
   8   2   7     2316.72     2198.89    111.19 o
   9   2   7     1540.72     1630.06     73.08 o
  10   2   7      172.06      125.87     73.93 o
  11   2   7      318.56      288.97    108.68 o
  12   2   7     1236.09     1330.01    134.97 o
  13   2   7      268.39      285.82     96.29 o
  14   2   7      224.19      231.89     92.53 o
 -16   3   7      328.23      374.81    113.67 o
 -15   3   7       57.61       58.10     73.87 o
 -14   3   7     1252.85     1431.02     89.31 o
 -13   3   7      180.83      108.19     71.13 o
 -12   3   7      105.68      154.82     42.00 o
 -11   3   7     1208.21     1276.07     43.97 o
 -10   3   7      137.05      101.07     40.24 o
  -9   3   7      478.79      539.73     48.49 o
  -8   3   7      908.49      885.97     32.71 o
  -7   3   7      257.23      299.54     23.34 o
  -6   3   7     2264.26     2228.31     57.40 o
  -5   3   7      452.67      414.20     39.07 o
  -4   3   7     1596.21     1575.12     51.83 o
  -3   3   7     1738.15     1584.00     44.01 o
  -2   3   7     1868.61     2102.22     40.49 o
  -1   3   7     1431.25     1640.36     30.69 o
   0   3   7    10651.97    10853.97    187.90 o
   1   3   7     1739.62     1608.16     40.30 o
   2   3   7     1395.41     1222.91     24.63 o
   3   3   7     1278.16     1148.25     22.50 o
   4   3   7      103.15       83.84     18.34 o
   5   3   7      192.69      176.02     26.38 o
   6   3   7      173.42      206.08     23.38 o
   7   3   7     1386.71     1493.00     29.01 o
   8   3   7     4213.86     3477.88    256.72 o
   9   3   7        6.06        4.11     37.36 o
  10   3   7     3941.26     4001.95    121.44 o
  11   3   7      680.97      707.64     86.27 o
  12   3   7       80.17      133.12     79.10 o
  13   3   7       14.97       -1.37     87.96 o
  14   3   7        4.09       17.38     86.66 o
 -16   4   7      866.24      664.74    117.01 o
 -15   4   7      153.76      163.07     75.81 o
 -14   4   7        3.75       -3.28     69.15 o
 -13   4   7       17.30       28.39     67.91 o
 -12   4   7      106.66      116.92     51.77 o
 -11   4   7       13.92      -23.50     40.45 o
 -10   4   7     1494.07     1582.85     50.90 o
  -9   4   7     2953.96     2959.78     74.23 o
  -8   4   7      861.34      905.62     54.27 o
  -7   4   7      814.70      803.22     32.71 o
  -6   4   7     1282.68     1334.67     50.84 o
  -5   4   7     2594.70     2491.81     48.42 o
  -4   4   7     1561.45     1269.49     43.90 o
  -3   4   7     1810.99     1995.45     57.26 o
  -2   4   7     4418.88     4517.83     55.22 o
  -1   4   7      884.41      833.45     26.31 o
   0   4   7      138.12      107.55     19.64 o
   1   4   7      150.63      183.11     19.66 o
   2   4   7     3040.19     2897.54     54.28 o
   3   4   7     3198.33     3270.93    128.73 o
   4   4   7     2984.46     2979.60    140.02 o
   5   4   7     4027.42     4038.70     88.98 o
   6   4   7     3246.26     3202.25     73.92 o
   7   4   7       22.75       25.48     26.92 o
   8   4   7        1.95       18.87     21.58 o
   9   4   7      570.20      470.60     56.49 o
  10   4   7     1154.44     1353.63     93.90 o
  11   4   7      554.73      582.97     85.67 o
  12   4   7       56.99       62.64     83.82 o
  13   4   7      264.11      340.17     84.19 o
  14   4   7        8.35       68.84     81.99 o
 -15   5   7      227.15      205.76     82.50 o
 -14   5   7      284.20      306.40     77.38 o
 -13   5   7        6.28      -47.69     68.14 o
 -12   5   7       58.60       72.58     51.59 o
 -11   5   7       59.93       39.79     39.67 o
 -10   5   7       29.31       13.54     40.39 o
  -9   5   7      114.74      147.44     46.56 o
  -8   5   7     3244.10     3326.50     69.90 o
  -7   5   7      467.22      534.03     47.29 o
  -6   5   7     2647.69     2646.64     51.52 o
  -5   5   7      499.01      454.59     37.29 o
  -4   5   7      253.05      219.68     27.41 o
  -3   5   7     2067.23     1859.45     63.67 o
  -2   5   7       46.20       59.61     33.08 o
  -1   5   7      157.72      117.32     30.77 o
   0   5   7     4953.30     4992.39     93.17 o
   1   5   7     5166.33     5489.36    135.97 o
   2   5   7     5119.90     5941.07    281.30 o
   3   5   7      889.78      897.97     49.87 o
   4   5   7      124.27      118.62     21.58 o
   5   5   7     1109.66     1118.95     33.10 o
   6   5   7      205.47      173.17     27.93 o
   7   5   7       68.99       82.20     28.89 o
   8   5   7     5542.57     5613.14     77.61 o
   9   5   7     2656.93     2604.86     70.87 o
  10   5   7        5.89       48.53     45.57 o
  11   5   7      319.95      315.74     77.99 o
  12   5   7        7.01       36.69     81.35 o
  13   5   7      139.13      118.94     82.93 o
  14   5   7      400.53      462.60     93.77 o
 -14   6   7        0.30      -23.65    140.10 o
 -13   6   7       23.07       39.61     65.56 o
 -12   6   7       23.11        9.26     51.77 o
 -11   6   7       28.88       59.35     39.85 o
 -10   6   7      685.96      747.05     52.21 o
  -9   6   7       29.78       31.55     44.37 o
  -8   6   7     5223.14     5252.34     86.91 o
  -7   6   7     2044.78     2027.90     50.87 o
  -6   6   7     1266.30     1228.89     46.49 o
  -5   6   7     1208.35     1184.43     43.54 o
  -4   6   7      187.86      160.85     15.34 o
  -3   6   7      652.15      626.82     24.16 o
  -2   6   7     2050.84     2024.24     43.90 o
  -1   6   7     2665.57     3016.51     82.67 o
   0   6   7     1826.49     2015.91     73.29 o
   1   6   7     1299.94     1386.82     46.59 o
   2   6   7     2120.84     2171.74     51.27 o
   3   6   7      823.16      838.78     38.75 o
   4   6   7      747.91      857.38     46.15 o
   5   6   7     2406.73     2226.49     89.07 o
   6   6   7     5697.05     5768.51    192.41 o
   7   6   7     3420.78     3481.80     97.41 o
   8   6   7       14.76       18.86     26.44 o
   9   6   7      225.10      187.41     37.99 o
  10   6   7      193.60      161.30     50.18 o
  11   6   7      844.58      725.85     91.74 o
  12   6   7      489.55      483.44    121.06 o
  13   6   7        0.44       59.95     78.08 o
  14   6   7      473.51      362.30    136.02 o
 -14   7   7      564.48      557.59    143.49 o
 -13   7   7      142.55      205.30    135.61 o
 -12   7   7       29.06       10.21     69.72 o
 -11   7   7        5.94        7.77     42.39 o
 -10   7   7        5.62        5.25     43.46 o
  -9   7   7     4637.35     4648.73    131.60 o
  -8   7   7     2964.89     3158.30     63.63 o
  -7   7   7      601.01      583.89     46.29 o
  -6   7   7     7462.69     7529.82    140.93 o
  -5   7   7     2815.21     2702.02     43.41 o
  -4   7   7      555.93      540.20     29.14 o
  -3   7   7        8.22        5.02     28.65 o
  -2   7   7      366.36      358.89     32.77 o
  -1   7   7     3820.68     4040.26     68.16 o
   0   7   7     7178.34     7623.88    134.15 o
   1   7   7       21.51       -2.31     42.65 o
   2   7   7       77.37       97.98     30.49 o
   3   7   7       26.42       33.26     25.32 o
   4   7   7      433.98      448.51     29.44 o
   5   7   7     2307.56     2466.55     95.32 o
   6   7   7        4.27        2.13     30.66 o
   7   7   7        3.65       -3.34     35.07 o
   8   7   7      340.46      386.44     39.56 o
   9   7   7     1138.31     1351.32     63.65 o
  10   7   7       50.63       73.46     51.86 o
  11   7   7       28.57       34.17     82.14 o
  12   7   7      243.26      178.99     88.75 o
  13   7   7      644.97      771.67     96.06 o
  14   7   7     1177.89     1274.54    158.06 o
 -14   8   7       76.64      123.55    117.91 o
 -13   8   7       12.41      -29.03    143.52 o
 -12   8   7       55.47      -28.18     90.92 o
 -11   8   7        4.06      -26.94    142.68 o
 -10   8   7       61.66       48.68     63.07 o
  -9   8   7      117.64      122.22     42.87 o
  -8   8   7     1274.19     1303.02     51.50 o
  -7   8   7    10099.72    10238.34    143.49 o
  -6   8   7      125.01      112.01     73.97 o
  -5   8   7      139.07      137.81     32.38 o
  -4   8   7       31.96       30.48     32.06 o
  -3   8   7      120.76      111.11     36.19 o
  -2   8   7     3413.66     3415.17     46.62 o
  -1   8   7     1128.27     1175.31     30.85 o
   0   8   7       10.81       -5.00     43.27 o
   1   8   7     4934.65     4978.32     86.22 o
   2   8   7     1215.31     1302.00     51.49 o
   3   8   7       69.58      100.34     25.45 o
   4   8   7       73.12       58.88     27.54 o
   5   8   7      559.43      515.18     27.57 o
   6   8   7     2401.25     2519.96     76.13 o
   7   8   7      508.32      562.52     35.95 o
   8   8   7       54.63       61.70     37.13 o
   9   8   7      928.68      961.13     60.28 o
  10   8   7      326.68      321.79     56.98 o
  11   8   7       77.31       90.51     72.59 o
  12   8   7     1225.05     1224.03     96.56 o
  13   8   7       20.52       24.43     87.45 o
  14   8   7      319.79      330.69    132.63 o
 -13   9   7      131.64       75.86    138.59 o
 -12   9   7        6.90       64.91     94.25 o
 -11   9   7      154.58      250.08    143.41 o
 -10   9   7        5.08      -38.44     65.39 o
  -9   9   7     1459.15     1545.75     85.42 o
  -8   9   7      254.06      276.18     70.78 o
  -7   9   7      137.75       81.51     69.87 o
  -6   9   7      829.25      784.22     64.72 o
  -5   9   7     9812.46     9658.07    302.62 o
  -4   9   7      354.50      338.44     41.45 o
  -3   9   7     2180.82     2108.96     39.19 o
  -2   9   7      242.42      224.95     23.34 o
  -1   9   7     7732.44     7748.31    127.66 o
   0   9   7     3727.53     3864.23    100.27 o
   1   9   7       87.55       85.46     46.68 o
   2   9   7      483.82      427.69     41.20 o
   3   9   7      142.91      128.99     23.28 o
   4   9   7       65.07       49.33     25.30 o
   5   9   7      300.08      333.51     24.19 o
   6   9   7       11.79       -7.86     28.89 o
   7   9   7       10.55       16.39     31.54 o
   8   9   7     1324.16     1380.33     48.34 o
   9   9   7     1120.79     1255.07     57.22 o
  10   9   7      505.48      515.79     53.07 o
  11   9   7      103.13      107.04     75.09 o
  12   9   7       32.79       84.69     78.47 o
  13   9   7      880.85      888.97    102.35 o
  14   9   7      444.41      467.84    138.51 o
 -13  10   7      329.16      362.56    110.97 o
 -12  10   7      209.63      225.14     94.67 o
 -11  10   7       24.82       36.64    146.87 o
 -10  10   7        0.57        6.30     63.14 o
  -9  10   7       16.51       56.56     68.32 o
  -8  10   7      293.22      296.85     72.60 o
  -7  10   7     1160.07     1201.46     86.90 o
  -6  10   7      519.23      473.65     40.73 o
  -5  10   7       41.07       65.93     46.88 o
  -4  10   7      889.17      863.53     46.91 o
  -3  10   7      187.95      164.92     41.13 o
  -2  10   7      253.12      245.04     43.50 o
  -1  10   7      201.72      209.61     55.53 o
   0  10   7      505.87      534.39     59.19 o
   1  10   7     4841.67     5031.98     95.25 o
   2  10   7     2092.95     2124.43     61.41 o
   3  10   7       58.60       44.75     29.33 o
   4  10   7      437.20      387.76     35.25 o
   5  10   7     1701.88     1559.87     36.92 o
   6  10   7     1079.47      910.32     50.28 o
   7  10   7      988.66      965.28     47.17 o
   8  10   7       15.10       33.71     40.60 o
   9  10   7     1837.49     1729.00     71.37 o
  10  10   7       36.51        7.98     62.78 o
  11  10   7      311.74      402.44     79.44 o
  12  10   7        6.65       16.40     79.70 o
  13  10   7        0.82        1.55    104.11 o
 -13  11   7      442.18      458.60    168.25 o
 -12  11   7        5.72        5.97    109.07 o
 -11  11   7      631.80      810.66    159.27 o
 -10  11   7      359.75      354.99     73.66 o
  -9  11   7     2625.16     2984.70    173.80 o
  -8  11   7       15.28      -12.02     71.54 o
  -7  11   7      407.52      354.29    109.66 o
  -6  11   7        4.75        2.04     72.78 o
  -5  11   7      496.24      425.18     45.08 o
  -4  11   7      604.46      585.80     58.31 o
  -3  11   7     6862.86     7161.36     78.31 o
  -2  11   7     3173.53     3121.41     76.57 o
  -1  11   7     3529.48     3721.57    112.06 o
   0  11   7      363.74      363.47     60.35 o
   1  11   7      224.81      204.81     57.19 o
   2  11   7     2814.44     2841.54     67.47 o
   3  11   7      888.34      769.78     76.48 o
   4  11   7       12.78       11.98     26.98 o
   5  11   7      537.49      498.18     31.21 o
   6  11   7      107.70      102.54     35.06 o
   7  11   7      197.97      218.65     41.01 o
   8  11   7        0.27       11.81     41.24 o
   9  11   7       82.91      102.52     44.59 o
  10  11   7      215.40      285.82     67.44 o
  11  11   7     1186.63     1293.21     94.35 o
  12  11   7       30.99      127.48     80.96 o
  13  11   7      211.44      214.09    119.65 o
 -13  12   7      485.92      645.92    172.17 o
 -12  12   7      337.16      391.97    161.44 o
 -11  12   7      325.18      315.44    161.47 o
 -10  12   7      488.74      612.78    161.21 o
  -9  12   7        5.29      -29.01     71.65 o
  -8  12   7      235.05      232.89     79.36 o
  -7  12   7     1503.97     1552.84     96.32 o
  -6  12   7      394.87      446.89     77.75 o
  -5  12   7        4.32      -19.98     42.96 o
  -4  12   7      972.92      856.63     65.74 o
  -3  12   7        6.97      -15.42     45.15 o
  -2  12   7      325.76      363.79     49.49 o
  -1  12   7     3355.33     3417.36     82.36 o
   0  12   7      111.27      143.61     60.04 o
   1  12   7     3686.16     3725.60    133.41 o
   2  12   7       71.25       76.35     51.08 o
   3  12   7       89.11       93.63     49.48 o
   4  12   7      398.49      419.97     38.51 o
   5  12   7       22.38       82.24     63.03 o
   6  12   7      172.48       86.74     50.08 o
   7  12   7      737.83      769.15     71.56 o
   8  12   7      214.81      261.48     45.94 o
   9  12   7     2113.41     2277.03     72.47 o
  10  12   7      318.58      325.57     69.19 o
  11  12   7      284.80      265.24     77.52 o
  12  12   7       89.57      199.97    114.27 o
  13  12   7       86.70        0.76    117.29 o
 -12  13   7      207.31      154.39    169.07 o
 -11  13   7      402.60      516.88    169.87 o
 -10  13   7      312.95      500.84    157.53 o
  -9  13   7      465.28      596.44     80.95 o
  -8  13   7        2.59       23.24     74.03 o
  -7  13   7      133.81      109.56     75.22 o
  -6  13   7      255.16      297.65     82.82 o
  -5  13   7       22.12      -28.56     77.02 o
  -4  13   7     1545.11     1521.34     55.01 o
  -3  13   7       22.15       32.52     45.39 o
  -2  13   7      370.81      413.01     49.29 o
  -1  13   7        6.06       27.19     59.80 o
   0  13   7      663.61      707.87     64.94 o
   1  13   7       79.93       48.72     54.20 o
   2  13   7     1346.32     1431.55     61.85 o
   3  13   7      140.88      135.97     50.40 o
   4  13   7      169.44      176.28     42.87 o
   5  13   7     1591.68     1581.87     65.23 o
   6  13   7       36.02       50.40     52.85 o
   7  13   7       75.53       54.18     51.22 o
   8  13   7      336.70      440.88     56.14 o
   9  13   7       30.03       48.43     62.52 o
  10  13   7      818.91     1007.70    195.94 o
  11  13   7       70.97       53.41    117.29 o
 -12  14   7      179.93      271.77    164.20 o
 -11  14   7      202.16      244.66    164.47 o
 -10  14   7      827.19     1140.22    180.82 o
  -9  14   7      267.54      200.19     77.23 o
  -8  14   7       63.74       45.10     72.16 o
  -7  14   7      187.13      175.80     82.63 o
  -6  14   7      177.28      199.60     77.48 o
  -5  14   7       86.31       50.95     65.86 o
  -4  14   7     1392.76     1383.52     71.49 o
  -3  14   7      437.27      450.15     48.41 o
  -2  14   7       69.96      111.16     49.99 o
  -1  14   7      134.88       78.05     62.73 o
   0  14   7      209.94      235.29     61.81 o
   1  14   7       35.07       66.23     57.44 o
   2  14   7      640.73      620.57     64.38 o
   3  14   7        6.42       -9.91     50.83 o
   4  14   7     5511.81     5629.47     89.77 o
   5  14   7        1.55       61.28     53.74 o
   6  14   7      151.82      252.50     56.76 o
   7  14   7      833.98      907.37     90.26 o
   8  14   7       14.53       -1.20     53.86 o
   9  14   7        1.26      -51.10     64.30 o
  10  14   7      211.86      269.01    142.30 o
 -11  15   7      166.46      205.78    170.50 o
 -10  15   7       43.92      158.95    164.66 o
  -9  15   7      278.01      394.52    161.02 o
  -8  15   7      480.78      558.60     86.93 o
  -7  15   7      263.95      277.52     84.34 o
  -6  15   7     1505.78     1291.07     94.82 o
  -5  15   7       25.91       29.11     64.42 o
  -4  15   7      694.42      607.73     65.13 o
  -3  15   7      601.34      629.55     52.96 o
  -2  15   7      254.77      271.46     51.84 o
  -1  15   7      435.67      435.03     54.63 o
   0  15   7       46.88       38.94     62.83 o
   1  15   7      614.21      599.83     68.00 o
   2  15   7     1738.06     1762.13     75.97 o
   3  15   7       17.26       23.78     41.45 o
   4  15   7        0.48       10.13     60.94 o
   5  15   7       34.88       23.92     53.49 o
   6  15   7     1662.11     1650.73     70.17 o
   7  15   7       15.50        1.34     53.23 o
   8  15   7      637.80      559.65     97.43 o
   9  15   7       27.64        0.93     86.70 o
  10  15   7      451.12      384.30    105.60 o
  -9  16   7       74.58      100.80    165.49 o
  -8  16   7      323.49      265.84     87.71 o
  -7  16   7        9.30      -15.91     84.52 o
  -6  16   7       95.79       43.31     66.61 o
  -5  16   7       66.60       43.70     63.74 o
  -4  16   7     2563.40     2679.61     86.33 o
  -3  16   7       99.96       72.85     61.42 o
  -2  16   7      161.00      226.40     54.04 o
  -1  16   7      138.31      108.20     51.65 o
   0  16   7      102.34      105.01     58.53 o
   1  16   7      147.82      122.71     61.10 o
   2  16   7        7.12      -25.47     64.10 o
   3  16   7       19.77        8.29     45.02 o
   4  16   7     2874.50     3171.36     81.53 o
   5  16   7        0.32       60.31     57.30 o
   6  16   7      567.70      679.51    100.05 o
   7  16   7       87.16      104.10     67.23 o
   8  16   7      517.57      576.85    186.49 o
   9  16   7        0.61       87.35     95.59 o
  10  16   7      281.85      472.75    190.41 o
  -8  17   7       54.21       74.85     86.45 o
  -7  17   7        5.63       10.33     87.91 o
  -6  17   7     1064.35      968.82     82.21 o
  -5  17   7      422.92      424.66     70.25 o
  -4  17   7      622.36      696.24     72.18 o
  -3  17   7      448.67      490.01     70.70 o
  -2  17   7       43.64       14.39     61.53 o
  -1  17   7        7.70       29.44     53.12 o
   0  17   7       72.06       74.07     66.27 o
   1  17   7      306.33      279.92     64.60 o
   2  17   7     1048.70      987.27     59.13 o
   3  17   7      239.54      266.58     66.50 o
   4  17   7       64.16       42.48     66.08 o
   5  17   7      246.12      361.88     64.01 o
   6  17   7       99.84       67.09     67.89 o
   7  17   7      108.73       93.28     88.61 o
   8  17   7      177.99       98.53     94.56 o
  -7  18   7       98.29      143.03    102.57 o
  -6  18   7      100.69      161.94     84.79 o
  -5  18   7      120.08      150.68     68.78 o
  -4  18   7      919.94      966.91     74.57 o
  -3  18   7        1.03       25.76     67.59 o
  -2  18   7      176.53      156.27     68.04 o
  -1  18   7      184.56      166.37     67.74 o
   0  18   7       84.28       49.24     53.59 o
   1  18   7      212.23      205.20     64.67 o
   2  18   7      363.62      317.61     55.06 o
   3  18   7      614.67      530.58     76.43 o
   4  18   7      883.86      911.90     77.02 o
   5  18   7        1.50       38.88     82.76 o
   6  18   7       18.26       36.80    122.99 o
   7  18   7       60.83       34.46    128.12 o
   8  18   7       29.29       35.12    120.13 o
  -7  19   7      213.10      190.37    103.49 o
  -6  19   7        6.16      -21.18    113.41 o
  -5  19   7      552.15      570.12    113.22 o
  -4  19   7     1132.04      906.76    125.40 o
  -3  19   7      121.47      166.70    101.12 o
  -2  19   7       36.06       72.12     92.41 o
  -1  19   7      561.52      596.74    102.55 o
   0  19   7       56.90      123.33     93.30 o
   1  19   7       48.29       41.17     98.89 o
   0  20   7       90.24       37.60    104.61 o
 -16   0   8      954.83     1055.30    145.13 o
 -14   0   8        0.36       27.12    103.01 o
 -12   0   8     1351.77     1537.82     64.01 o
 -10   0   8       12.33       18.40     46.71 o
  -8   0   8      524.36      524.45     55.33 o
  -6   0   8     1331.49     1254.27     71.51 o
  -4   0   8     1940.24     1677.81     44.40 o
  -2   0   8     5302.18     5042.57     74.76 o
   0   0   8       66.30       53.28     30.28 o
   2   0   8     3949.37     4082.95     54.57 o
   4   0   8       53.44       73.20     21.90 o
   6   0   8     3141.96     3314.14     64.77 o
   8   0   8       59.66       67.22     57.56 o
  10   0   8     1727.32     1597.61    146.29 o
  12   0   8     9527.77    11211.73    270.05 o
  14   0   8     2163.48     2854.39    202.86 o
 -16   1   8       67.35       73.57    109.47 o
 -15   1   8       49.57       27.72     75.33 o
 -14   1   8     1971.78     1938.34    101.47 o
 -13   1   8       26.91       24.16     54.57 o
 -12   1   8      543.60      495.17     37.74 o
 -11   1   8      232.57      213.04     34.99 o
 -10   1   8       70.07       47.47     34.71 o
  -9   1   8       13.67       13.35     34.59 o
  -8   1   8      410.24      442.95     40.50 o
  -7   1   8      215.25      218.92     20.72 o
  -6   1   8     5217.00     4386.10    184.73 o
  -5   1   8      391.33      441.81     30.23 o
  -4   1   8      408.06      379.93     25.91 o
  -3   1   8      944.71      901.22     28.80 o
  -2   1   8     4172.94     4156.27     44.01 o
  -1   1   8     1268.24     1342.84     23.51 o
   0   1   8     2213.48     2031.67     38.30 o
   1   1   8      249.51      255.45     20.77 o
   2   1   8     2187.55     2030.29     29.89 o
   3   1   8       10.37        5.55     17.98 o
   4   1   8       42.76       33.52     16.06 o
   5   1   8        7.96       27.75     23.40 o
   6   1   8      143.71      173.30     24.55 o
   7   1   8     2173.24     2212.83     40.77 o
   8   1   8      478.02      447.68     44.29 o
   9   1   8      199.43      128.88     37.85 o
  10   1   8      356.86      340.12     87.47 o
  11   1   8      919.28     1043.12    140.48 o
  12   1   8        0.81      -33.51     93.69 o
  13   1   8      272.55      312.80    111.75 o
  14   1   8     1507.83     1937.97    132.51 o
 -16   2   8      334.14      331.28    115.93 o
 -15   2   8      643.59      602.97     84.51 o
 -14   2   8       16.88        5.77     76.88 o
 -13   2   8      415.27      438.78     59.06 o
 -12   2   8     1892.51     1984.43     51.68 o
 -11   2   8        0.19      -17.35     36.36 o
 -10   2   8      240.95      255.68     34.46 o
  -9   2   8     1358.46     1320.27     45.34 o
  -8   2   8     1442.93     1434.84     52.74 o
  -7   2   8     1353.64     1271.91     38.44 o
  -6   2   8     1356.63     1269.43     49.95 o
  -5   2   8     2273.94     2040.44     42.87 o
  -4   2   8     1935.99     1840.88     39.24 o
  -3   2   8      769.00      786.12     32.34 o
  -2   2   8     2334.47     2317.03     36.77 o
  -1   2   8      495.57      419.13     21.40 o
   0   2   8      650.13      596.67     23.02 o
   1   2   8     1543.78     1621.89     34.91 o
   2   2   8     1326.25     1200.64     30.73 o
   3   2   8       11.47       10.03     18.54 o
   4   2   8      134.78      128.35     17.70 o
   5   2   8       13.52       15.83     26.83 o
   6   2   8      610.03      595.11     29.49 o
   7   2   8       71.35       40.25     23.57 o
   8   2   8       93.37      115.60     25.99 o
   9   2   8      176.66      156.25     38.01 o
  10   2   8       86.39       29.98     61.55 o
  11   2   8       45.41       41.82     68.09 o
  12   2   8      434.69      514.65     76.94 o
  13   2   8     1720.14     1907.43    139.33 o
  14   2   8     3683.66     4006.42    282.65 o
 -16   3   8        2.14      -72.09    104.83 o
 -15   3   8      115.92      110.23     77.10 o
 -14   3   8      561.69      559.61     82.99 o
 -13   3   8      136.61      115.95     54.61 o
 -12   3   8       44.95       62.37     42.68 o
 -11   3   8      283.68      379.39     39.29 o
 -10   3   8        9.35       26.47     36.01 o
  -9   3   8       19.04       24.78     44.69 o
  -8   3   8      198.07      188.52     43.38 o
  -7   3   8      296.22      285.83     40.43 o
  -6   3   8     3033.00     3022.84     53.68 o
  -5   3   8        9.38       16.71     37.29 o
  -4   3   8     1713.59     1687.35     47.12 o
  -3   3   8      431.70      480.11     38.88 o
  -2   3   8     1168.65     1182.91     39.47 o
  -1   3   8      977.47      903.79     30.96 o
   0   3   8     1934.86     1902.74     53.24 o
   1   3   8     1484.23     1511.58     29.25 o
   2   3   8     2915.01     2777.45     44.90 o
   3   3   8     3165.06     2943.40     66.70 o
   4   3   8       60.44       29.58     18.25 o
   5   3   8     1523.83     1441.64     40.06 o
   6   3   8      148.66      174.04     26.43 o
   7   3   8        1.27        3.59     24.45 o
   8   3   8     1745.91     1535.44    102.84 o
   9   3   8      198.54      170.26     40.13 o
  10   3   8        8.74       -0.06     59.33 o
  11   3   8      159.45      187.77     66.04 o
  12   3   8      666.62      685.55     75.91 o
  13   3   8      201.90      222.33     76.57 o
  14   3   8      113.09      177.61     83.74 o
 -15   4   8      562.09      600.91    133.13 o
 -14   4   8      365.34      435.54     83.71 o
 -13   4   8      522.45      532.88     56.27 o
 -12   4   8      478.45      469.51     48.20 o
 -11   4   8       25.68       28.09     41.71 o
 -10   4   8       79.47       90.64     44.45 o
  -9   4   8      180.39      180.83     43.32 o
  -8   4   8     1758.32     1779.34     53.35 o
  -7   4   8     1227.25     1315.29     56.35 o
  -6   4   8     1760.12     1844.55     62.61 o
  -5   4   8     2089.59     2090.17     63.74 o
  -4   4   8       86.76       79.98     32.71 o
  -3   4   8      445.31      504.35     49.03 o
  -2   4   8     1007.70     1049.44     50.15 o
  -1   4   8     4652.22     4729.01     42.86 o
   0   4   8     1100.82     1180.59     29.63 o
   1   4   8     4140.41     4136.67     49.46 o
   2   4   8      914.37      874.03     29.00 o
   3   4   8     4245.95     4120.21    110.94 o
   4   4   8      906.68      831.57     25.77 o
   5   4   8       38.02       33.13     30.54 o
   6   4   8     2208.96     2318.86     48.57 o
   7   4   8     2568.80     2522.62     45.17 o
   8   4   8      138.66      158.35     22.40 o
   9   4   8      127.37      215.22     42.86 o
  10   4   8      280.27      245.87     62.95 o
  11   4   8       53.00       21.38     64.01 o
  12   4   8       66.23      118.53     68.71 o
  13   4   8      645.14      703.51     83.28 o
  14   4   8        9.32       39.27     92.46 o
 -14   5   8      366.61      347.21    131.37 o
 -13   5   8      201.76      235.31     70.75 o
 -12   5   8       48.37       44.23     53.40 o
 -11   5   8     2293.73     2529.29     61.97 o
 -10   5   8        2.11      -16.04     42.86 o
  -9   5   8      124.70      148.70     44.16 o
  -8   5   8       15.72       36.40     42.22 o
  -7   5   8      116.39      108.04     40.32 o
  -6   5   8      861.93      836.58     45.59 o
  -5   5   8      362.73      399.62     41.97 o
  -4   5   8     2842.66     2691.36     44.04 o
  -3   5   8     7235.00     7023.99     86.80 o
  -2   5   8      345.61      293.26     28.75 o
  -1   5   8     1033.24     1022.39     33.11 o
   0   5   8      334.49      331.31     21.68 o
   1   5   8      262.35      276.30     23.95 o
   2   5   8        3.49       21.47     22.25 o
   3   5   8     1374.27     1322.38     32.15 o
   4   5   8     1321.15     1422.96     88.52 o
   5   5   8     4353.96     4243.29    100.16 o
   6   5   8      493.33      413.51     31.61 o
   7   5   8      177.07      167.08     29.09 o
   8   5   8      567.00      497.82     36.97 o
   9   5   8       56.91       42.55     44.00 o
  10   5   8        8.35       -5.11     61.56 o
  11   5   8      300.97      366.64     70.53 o
  12   5   8      198.58      190.75     72.91 o
  13   5   8       46.79       62.74     67.96 o
  14   5   8       98.73      233.12    108.72 o
 -14   6   8       10.80      -44.32    136.62 o
 -13   6   8      528.90      614.45    139.22 o
 -12   6   8        9.11        2.45     68.76 o
 -11   6   8      177.29      232.39     43.70 o
 -10   6   8     1753.89     1723.48     61.92 o
  -9   6   8     1511.13     1531.05     50.99 o
  -8   6   8      243.25      257.53     40.10 o
  -7   6   8      112.25      163.95     41.30 o
  -6   6   8     2106.73     2101.45     52.14 o
  -5   6   8     1165.68     1199.05     38.28 o
  -4   6   8     2144.13     1959.93     30.91 o
  -3   6   8     1191.52     1168.85     79.56 o
  -2   6   8     1897.66     1790.53     55.17 o
  -1   6   8     6827.88     6538.67     66.69 o
   0   6   8     1280.03     1196.95     67.31 o
   1   6   8     8240.18     8345.78     62.27 o
   2   6   8       57.79       44.69     25.81 o
   3   6   8     2706.25     2870.30    159.54 o
   4   6   8     6427.08     6773.99    355.54 o
   5   6   8     1049.49     1120.60     51.63 o
   6   6   8        8.63       14.91     29.60 o
   7   6   8     2991.18     3018.52     67.07 o
   8   6   8       82.50       62.19     32.01 o
   9   6   8     1107.95     1302.56     55.61 o
  10   6   8      426.50      460.44     67.94 o
  11   6   8      136.18      130.32     66.48 o
  12   6   8      421.29      406.67     69.87 o
  13   6   8       89.99       84.64     81.85 o
  14   6   8       54.09       77.17    106.45 o
  15   6   8      178.57        0.00    253.95 o
 -14   7   8        8.42       86.73    126.31 o
 -13   7   8        2.86       -6.28    135.81 o
 -12   7   8       73.55      140.22     79.25 o
 -11   7   8      429.04      474.08     56.96 o
 -10   7   8       84.25       55.76     52.67 o
  -9   7   8       10.25       42.32     53.50 o
  -8   7   8      883.93      939.32     49.29 o
  -7   7   8      596.89      587.11     42.76 o
  -6   7   8      697.23      608.04     36.96 o
  -5   7   8      592.06      528.16     25.53 o
  -4   7   8      649.66      403.03     79.72 o
  -3   7   8     4371.76     4216.23     59.73 o
  -2   7   8     2570.31     2459.09     65.24 o
  -1   7   8     1359.76     1424.15     62.83 o
   0   7   8      399.79      380.57     30.58 o
   1   7   8     1137.75     1121.75     61.93 o
   2   7   8      279.35      306.57     46.58 o
   3   7   8     1449.45     1583.76     54.64 o
   4   7   8      594.69      730.87     59.41 o
   5   7   8     2810.57     2734.43     90.18 o
   6   7   8      915.05      903.46     43.26 o
   7   7   8       21.30       29.30     26.76 o
   8   7   8        7.68       10.70     34.37 o
   9   7   8      193.44      183.02     47.87 o
  10   7   8        5.78       -7.14     45.90 o
  11   7   8     1040.33     1222.11    124.82 o
  12   7   8      133.66      185.29     73.67 o
  13   7   8      307.34      343.05     83.99 o
  14   7   8        5.45      -25.81    101.21 o
 -13   8   8       25.60      -63.16    131.12 o
 -12   8   8        7.37       13.36    101.78 o
 -11   8   8        5.91      -13.00    143.57 o
 -10   8   8     2669.55     2905.40    127.93 o
  -9   8   8     1086.66     1339.24     86.09 o
  -8   8   8       88.63       83.29     70.60 o
  -7   8   8      601.74      653.34     79.76 o
  -6   8   8        0.53       14.31     72.76 o
  -5   8   8      920.49      964.30     83.49 o
  -4   8   8     4290.11     4312.68     71.31 o
  -3   8   8      291.78      319.35     27.56 o
  -2   8   8     3660.54     3526.41     64.32 o
  -1   8   8     4394.39     4886.25    151.99 o
   0   8   8       43.51       28.19     44.96 o
   1   8   8       12.22       21.83     46.41 o
   2   8   8      170.50      174.33     47.95 o
   3   8   8     1262.20     1315.33     39.79 o
   4   8   8     5192.06     5128.76    136.84 o
   5   8   8     1697.36     1684.54     88.34 o
   6   8   8      423.48      362.01     32.27 o
   7   8   8      187.58      175.47     30.91 o
   8   8   8       66.15       36.70     37.89 o
   9   8   8      289.96      300.56     42.58 o
  10   8   8      968.33      928.88     57.62 o
  11   8   8      422.27      503.69     81.00 o
  12   8   8      673.44      615.89    118.66 o
  13   8   8      760.38     1047.12    140.84 o
  14   8   8       15.82       40.65    112.09 o
 -13   9   8        3.15      130.75    138.65 o
 -12   9   8      328.41      467.95    145.72 o
 -11   9   8      388.52      359.37    155.83 o
 -10   9   8       74.11      105.26     70.90 o
  -9   9   8        0.71       13.08     70.78 o
  -8   9   8      827.08      905.46     89.75 o
  -7   9   8       43.63       25.20     74.64 o
  -6   9   8      944.45     1013.97     87.91 o
  -5   9   8      424.94      445.91     68.09 o
  -4   9   8      180.04      170.87     32.76 o
  -3   9   8     2480.87     2371.13     54.88 o
  -2   9   8     1795.39     1668.31     91.61 o
  -1   9   8      387.04      378.32     57.15 o
   0   9   8     2492.85     2656.65     70.39 o
   1   9   8     2229.08     2383.00     68.64 o
   2   9   8     1390.85     1351.66     58.15 o
   3   9   8     1853.44     1684.16     57.31 o
   4   9   8      267.67      226.27     26.08 o
   5   9   8      428.34      361.22     36.37 o
   6   9   8     1344.70     1139.95    102.91 o
   7   9   8       10.88        3.22     29.61 o
   8   9   8     1401.74     1447.21     48.66 o
   9   9   8       42.87       32.73     45.73 o
  10   9   8     1828.32     1930.04     75.99 o
  11   9   8      953.50     1061.14     91.62 o
  12   9   8       41.63       89.37     78.71 o
  13   9   8       86.41      138.71    116.47 o
 -13  10   8      165.45      213.86    155.28 o
 -12  10   8      479.32      591.11    158.65 o
 -11  10   8        0.39       12.15    154.03 o
 -10  10   8     2025.01     2105.88     97.46 o
  -9  10   8      933.28      955.80     88.30 o
  -8  10   8       82.54      124.74     76.93 o
  -7  10   8     1324.21     1259.03    105.00 o
  -6  10   8       41.83       63.18     77.91 o
  -5  10   8     2335.12     2343.75     83.57 o
  -4  10   8     8602.70     8699.45     79.75 o
  -3  10   8     4281.22     4244.86     73.65 o
  -2  10   8     7446.30     7456.56     77.64 o
  -1  10   8       58.56       62.13     58.53 o
   0  10   8      650.30      614.41     52.49 o
   1  10   8       37.16       38.44     56.28 o
   2  10   8      122.66      116.92     49.67 o
   3  10   8        0.48      -14.57     47.80 o
   4  10   8     1302.43     1131.12     86.19 o
   5  10   8      361.00      305.81     35.34 o
   6  10   8      103.48      111.83     36.95 o
   7  10   8      260.67      311.45     41.59 o
   8  10   8       63.46       62.24     40.34 o
   9  10   8        9.70      -23.55     47.52 o
  10  10   8      952.48      982.45     67.67 o
  11  10   8      178.76      159.54     82.68 o
  12  10   8     1358.30     1706.19    140.24 o
  13  10   8      171.02      272.06    118.85 o
 -13  11   8        2.50       90.67    161.77 o
 -12  11   8      122.60      142.46    164.07 o
 -11  11   8      110.76       71.14    154.48 o
 -10  11   8        5.74      -18.63     72.74 o
  -9  11   8        5.91       39.19     75.28 o
  -8  11   8      467.83      562.88    159.95 o
  -7  11   8       26.63       29.02     72.12 o
  -6  11   8       78.39       79.35     81.85 o
  -5  11   8     3686.63     3688.40     93.22 o
  -4  11   8     1962.85     1947.77     80.89 o
  -3  11   8       62.30       42.38     42.93 o
  -2  11   8     2241.04     2348.61     58.10 o
  -1  11   8      184.33      180.79     59.05 o
   0  11   8     3689.51     3687.14     77.50 o
   1  11   8        0.20        7.02     56.93 o
   2  11   8       13.11       30.78     46.85 o
   3  11   8      842.75      793.28     54.78 o
   4  11   8        8.79      -19.05     50.62 o
   5  11   8       56.59       61.11     48.89 o
   6  11   8      290.66      275.99     51.11 o
   7  11   8       19.80       36.39     50.38 o
   8  11   8      409.40      427.02     45.95 o
   9  11   8       21.25        8.22     47.61 o
  10  11   8      246.99      333.78     60.57 o
  11  11   8        0.72      -82.14     82.14 o
 -12  12   8      412.96      447.90    168.24 o
 -11  12   8       49.76      140.10    161.26 o
 -10  12   8      216.24      270.29    157.31 o
  -9  12   8       14.77      -19.91     73.52 o
  -8  12   8       17.19       29.52     77.56 o
  -7  12   8      110.45       96.00     79.14 o
  -6  12   8      333.91      289.07     82.05 o
  -5  12   8       53.51       33.48     65.96 o
  -4  12   8      929.01      847.78     73.60 o
  -3  12   8      534.21      602.84     45.55 o
  -2  12   8     1967.26     2017.12     57.59 o
  -1  12   8       43.94       52.38     57.72 o
   0  12   8      190.19      204.53     49.26 o
   1  12   8     1491.39     1547.34     70.61 o
   2  12   8     1195.36     1172.77     57.65 o
   3  12   8      793.63      733.70     55.25 o
   4  12   8      865.43     1019.06     58.99 o
   5  12   8     1539.41     1601.87     95.29 o
   6  12   8        3.11       -7.39     52.34 o
   7  12   8      543.25      534.42     56.42 o
   8  12   8       14.97       19.39     50.44 o
   9  12   8      423.95      434.89     58.41 o
  10  12   8      826.41      656.25    132.70 o
  11  12   8      101.49      121.04    138.80 o
 -11  13   8      571.62      604.40    167.34 o
 -10  13   8       34.16        9.89    161.12 o
  -9  13   8       83.33       71.21     74.63 o
  -8  13   8       39.55       65.23     73.67 o
  -7  13   8      102.13      104.98     78.59 o
  -6  13   8     1208.56     1208.92     79.06 o
  -5  13   8      523.63      515.87     72.54 o
  -4  13   8      301.88      215.50     63.93 o
  -3  13   8      620.71      606.75     64.43 o
  -2  13   8      286.00      344.10     47.88 o
  -1  13   8      346.32      363.91     59.90 o
   0  13   8     1556.14     1675.98     61.25 o
   1  13   8     1040.28     1036.16     68.52 o
   2  13   8      109.61      101.67     56.52 o
   3  13   8     1028.24     1098.32     59.65 o
   4  13   8      111.45      196.24     61.12 o
   5  13   8      589.21      711.47     58.40 o
   6  13   8      296.37      378.73     55.09 o
   7  13   8      603.99      552.22     58.49 o
   8  13   8       55.06       49.47     53.86 o
   9  13   8      300.48      331.17     59.20 o
  10  13   8      272.92      227.17    126.86 o
 -10  14   8      131.26      137.25    166.28 o
  -9  14   8      256.65      327.52     86.86 o
  -8  14   8      362.52      336.37     84.06 o
  -7  14   8     2704.61     2979.44    157.14 o
  -6  14   8       22.56       36.76     68.93 o
  -5  14   8      425.60      323.10     70.78 o
  -4  14   8     1630.89     1568.48     98.44 o
  -3  14   8       19.80       36.56     59.55 o
  -2  14   8        1.03      -48.24     58.98 o
  -1  14   8      856.03      837.99     66.02 o
   0  14   8        3.71       20.97     48.32 o
   1  14   8      625.72      649.21     65.78 o
   2  14   8        8.01       24.04     55.08 o
   3  14   8     1010.33     1031.44     70.47 o
   4  14   8      456.36      480.95     59.66 o
   5  14   8       96.98      130.03     56.22 o
   6  14   8        0.74       13.30     53.38 o
   7  14   8      252.24      358.91     57.52 o
   8  14   8        4.81       -9.27     56.95 o
   9  14   8      306.61      362.05     71.08 o
  10  14   8       26.33       43.06    129.18 o
  -9  15   8      911.75      919.26     94.28 o
  -8  15   8        0.21       -8.96     84.29 o
  -7  15   8      104.51       91.43     69.09 o
  -6  15   8        2.53       38.79     70.17 o
  -5  15   8     1116.43     1098.85     81.73 o
  -4  15   8        0.04      -28.78     63.07 o
  -3  15   8      166.06      186.51     62.25 o
  -2  15   8      180.96      159.49     61.29 o
  -1  15   8       12.29       39.31     49.77 o
   0  15   8        5.62        3.28     58.67 o
   1  15   8      189.90      123.97     57.99 o
   2  15   8       20.72       37.90     62.38 o
   3  15   8     1381.13     1314.91     75.55 o
   4  15   8       25.27       12.03     54.25 o
   5  15   8     2523.62     2594.36    107.11 o
   6  15   8        0.06      -15.24     56.79 o
   7  15   8      609.93      670.99     65.08 o
   8  15   8      210.21      163.63     62.49 o
   9  15   8       36.03       61.04    100.66 o
  -8  16   8      107.90       -0.03     84.35 o
  -7  16   8     2696.06     2941.61    104.86 o
  -6  16   8       31.94      -17.34     74.93 o
  -5  16   8      449.79      474.97     75.58 o
  -4  16   8        3.26       23.65     64.34 o
  -3  16   8       99.83      100.57     63.71 o
  -2  16   8        3.75       -5.01     60.85 o
  -1  16   8     1060.40     1103.34     73.25 o
   0  16   8      750.33      737.06     74.60 o
   1  16   8      465.01      475.41     66.62 o
   2  16   8      125.26       71.88     63.71 o
   3  16   8        7.78      -11.77     65.43 o
   4  16   8      214.27      224.54     59.23 o
   5  16   8       29.33       59.49     58.62 o
   6  16   8      276.92      287.57     59.74 o
   7  16   8      682.93      526.72     95.82 o
   8  16   8       63.62       30.54    109.08 o
   9  16   8      116.51      117.75    163.23 o
  -8  17   8      509.91      425.19    111.45 o
  -7  17   8       34.05       40.41     80.28 o
  -6  17   8       28.99       58.99     77.51 o
  -5  17   8     1119.00     1194.19     91.25 o
  -4  17   8      164.78      124.24     65.92 o
  -3  17   8       71.25       -6.15     65.90 o
  -2  17   8       15.04       76.84     65.63 o
  -1  17   8      492.09      666.12     73.39 o
   0  17   8      235.80      240.04     65.78 o
   1  17   8        4.09       28.74     65.65 o
   2  17   8      758.86      837.18     76.55 o
   3  17   8      493.04      452.92     67.51 o
   4  17   8       47.56       53.60     70.19 o
   5  17   8      501.11      591.34     67.44 o
   6  17   8      286.20      305.90     79.26 o
   7  17   8      409.53      409.02    102.34 o
  -7  18   8      450.55      369.16    114.36 o
  -6  18   8      806.98      667.07    124.39 o
  -5  18   8       60.00       94.16     82.29 o
  -4  18   8      290.94      394.72     93.51 o
  -3  18   8      102.68      101.26     63.98 o
  -2  18   8      423.69      441.71     73.98 o
  -1  18   8        1.82       12.43     63.13 o
   0  18   8       16.99       -7.22     69.96 o
   1  18   8      125.80      206.85     69.27 o
   2  18   8        4.01      -10.86     64.65 o
   3  18   8      248.59      113.82    112.92 o
   4  18   8      352.74      429.58    125.38 o
   5  18   8       74.81      165.45    124.90 o
   6  18   8      130.99       51.69    129.22 o
   7  18   8      492.29      369.02    129.06 o
 -15   0   9     2265.98     2295.09    160.38 o
 -13   0   9     1025.72     1084.41    157.79 o
 -11   0   9       77.28       79.41     51.47 o
  -9   0   9      558.41      620.80     55.54 o
  -7   0   9     1582.62     1526.90     37.19 o
  -5   0   9     1228.12     1316.23     28.69 o
  -3   0   9     1205.13     1100.57     59.73 o
  -1   0   9       38.12       29.95     30.10 o
   1   0   9     5526.16     5526.79     70.87 o
   3   0   9      458.07      454.00     29.40 o
   5   0   9     1480.04     1386.53     51.90 o
   7   0   9     1479.79     1505.55     70.89 o
   9   0   9        6.85       26.13    108.66 o
  11   0   9        2.22       -3.32    126.71 o
  13   0   9     1441.47     1841.45    186.09 o
 -16   1   9      200.46      252.50    110.35 o
 -15   1   9       54.66        6.56     77.04 o
 -14   1   9      609.06      548.83     79.46 o
 -13   1   9      769.77      804.54     65.62 o
 -12   1   9       18.75       27.72     35.33 o
 -11   1   9     1179.33     1193.25     44.57 o
 -10   1   9      447.62      486.92     38.15 o
  -9   1   9      982.45      984.41     41.81 o
  -8   1   9      990.29      911.51     45.36 o
  -7   1   9     1457.18     1321.36     54.35 o
  -6   1   9      200.05      194.23     29.46 o
  -5   1   9      944.14      962.72     34.50 o
  -4   1   9      277.62      284.82     26.27 o
  -3   1   9     4229.15     4093.44     59.04 o
  -2   1   9       29.09       12.73     25.93 o
  -1   1   9      357.54      332.53     20.94 o
   0   1   9      126.98      103.69     23.89 o
   1   1   9      127.23       95.37     27.07 o
   2   1   9      286.75      267.60     26.14 o
   3   1   9     1047.99     1047.84     31.05 o
   4   1   9      547.44      489.05     20.31 o
   5   1   9     5782.58     5636.81    128.44 o
   6   1   9       16.12       23.82     26.04 o
   7   1   9      198.50      186.20     32.38 o
   8   1   9       12.10        1.99     31.07 o
   9   1   9       15.23       39.77     74.69 o
  10   1   9       18.48       62.72     78.78 o
  11   1   9     1112.54     1399.86    106.35 o
  12   1   9      403.22      433.05     99.46 o
  13   1   9      451.94      615.32    112.79 o
  14   1   9       13.01     -136.84    178.51 o
 -15   2   9      976.54     1032.38     92.58 o
 -14   2   9      138.81      158.20     78.35 o
 -13   2   9      236.06      271.89     57.89 o
 -12   2   9        8.07       -6.49     38.77 o
 -11   2   9        0.37        4.04     38.51 o
 -10   2   9        1.97        3.63     35.08 o
  -9   2   9      674.65      703.19     43.54 o
  -8   2   9       77.92       54.82     38.32 o
  -7   2   9     1199.27     1179.82     46.55 o
  -6   2   9      184.95      165.40     31.09 o
  -5   2   9        6.57        8.50     29.69 o
  -4   2   9      362.38      342.17     31.51 o
  -3   2   9     1318.20     1281.05     34.13 o
  -2   2   9     1198.49     1168.71     33.81 o
  -1   2   9     3052.69     3093.84     46.81 o
   0   2   9       31.10       19.40     23.71 o
   1   2   9     2914.36     2867.78     49.60 o
   2   2   9     1695.11     1548.09     35.44 o
   3   2   9     2941.99     3053.95     61.10 o
   4   2   9     1211.77     1222.05     28.02 o
   5   2   9      908.57      977.83     61.09 o
   6   2   9      598.71      571.23     30.67 o
   7   2   9      981.33      939.48     37.09 o
   8   2   9      469.77      411.67     37.14 o
   9   2   9      475.36      389.18     48.79 o
  10   2   9      539.40      629.81     86.81 o
  11   2   9      374.89      457.97     98.51 o
  12   2   9      247.15      473.92    104.87 o
  13   2   9     1286.47     1699.71    128.12 o
  14   2   9       53.73       80.21    182.63 o
 -15   3   9      224.52      274.54    138.19 o
 -14   3   9      768.74      711.01     82.70 o
 -13   3   9      159.96      154.89     46.94 o
 -12   3   9      276.71      275.59     40.60 o
 -11   3   9      587.20      660.26     43.38 o
 -10   3   9       11.79       -6.24     39.36 o
  -9   3   9     1857.71     1740.07     54.34 o
  -8   3   9      649.06      611.41     42.73 o
  -7   3   9      749.71      725.07     44.17 o
  -6   3   9     2686.62     2615.58     43.31 o
  -5   3   9       75.66       73.43     36.23 o
  -4   3   9      638.37      643.36     40.56 o
  -3   3   9     1349.62     1296.90     52.03 o
  -2   3   9      345.19      371.83     38.47 o
  -1   3   9      205.41      218.56     22.59 o
   0   3   9     6312.24     6053.53    145.58 o
   1   3   9        3.48       10.47     21.98 o
   2   3   9     1090.58     1074.66     46.64 o
   3   3   9      770.24      738.99     32.36 o
   4   3   9      772.23      725.57     25.91 o
   5   3   9     2460.07     2354.57     74.22 o
   6   3   9      106.65       93.17     29.97 o
   7   3   9     1497.80     1496.29     40.17 o
   8   3   9      722.98      669.35     51.15 o
   9   3   9       58.34       62.12     48.58 o
  10   3   9      245.14      233.25     79.42 o
  11   3   9      778.69     1032.87     99.09 o
  12   3   9      417.14      511.76     99.96 o
  13   3   9      337.59      398.06    107.26 o
  14   3   9     1147.71     1574.28    214.74 o
 -14   4   9       24.57      171.33    131.61 o
 -13   4   9        2.10       65.66     54.61 o
 -12   4   9     1169.10     1223.56     55.60 o
 -11   4   9      780.09      759.98     44.41 o
 -10   4   9      543.47      499.94     50.97 o
  -9   4   9       55.47       29.03     43.66 o
  -8   4   9      363.60      386.84     45.68 o
  -7   4   9        2.23        8.67     39.29 o
  -6   4   9     1736.92     1737.11     55.05 o
  -5   4   9      919.02      870.00     37.80 o
  -4   4   9     3928.21     3731.41     63.69 o
  -3   4   9      474.15      499.77     44.25 o
  -2   4   9     1765.73     1569.34     46.74 o
  -1   4   9     2182.22     2260.81     46.12 o
   0   4   9      357.99      373.06     24.48 o
   1   4   9      262.43      232.30     29.12 o
   2   4   9     4847.82     4397.69     82.28 o
   3   4   9     1304.39     1213.01     40.98 o
   4   4   9     1338.17     1240.69     47.17 o
   5   4   9     1326.01     1260.94     44.58 o
   6   4   9      120.01      121.63     28.54 o
   7   4   9      563.54      443.00     37.22 o
   8   4   9      231.55      276.98     50.83 o
   9   4   9      219.80      229.41     52.08 o
  10   4   9       83.09      128.52     63.04 o
  11   4   9      593.14      768.50     74.00 o
  12   4   9       11.01       -7.16     67.49 o
  13   4   9        0.93        7.03     78.16 o
  14   4   9      135.03      175.73    109.49 o
 -14   5   9      523.23      480.44    151.45 o
 -13   5   9        3.30      -11.07     54.60 o
 -12   5   9      101.30      136.43     77.04 o
 -11   5   9       12.06       13.37     54.70 o
 -10   5   9        8.98       -1.23     45.33 o
  -9   5   9      428.41      437.68     39.90 o
  -8   5   9      212.50      259.19     41.41 o
  -7   5   9     1197.18     1108.32     51.50 o
  -6   5   9      819.34      880.54     41.72 o
  -5   5   9      470.99      473.47     49.57 o
  -4   5   9      132.86      189.20     35.50 o
  -3   5   9       15.68       35.38     46.50 o
  -2   5   9     1269.56     1273.39     28.42 o
  -1   5   9      223.88      170.57     16.93 o
   0   5   9     5620.50     5430.08     87.99 o
   1   5   9      691.66      629.21     32.50 o
   2   5   9     6464.05     6472.27     95.37 o
   3   5   9     1369.82     1346.37     46.05 o
   4   5   9       14.56       15.80     25.30 o
   5   5   9      465.00      405.57     36.08 o
   6   5   9      344.37      358.86     35.32 o
   7   5   9      853.11      696.10     61.44 o
   8   5   9      908.87      976.35     51.83 o
   9   5   9      261.22      261.50     48.09 o
  10   5   9      590.96      666.86     68.05 o
  11   5   9       23.12       14.44     67.02 o
  12   5   9       16.56      -22.36     69.54 o
  13   5   9        6.80       -1.70     78.94 o
  14   5   9      666.33      930.20    741.29 o
 -14   6   9       45.36       48.26    120.84 o
 -13   6   9      217.09      263.36     84.68 o
 -12   6   9      626.79      731.97     86.88 o
 -11   6   9      152.09      102.61     62.39 o
 -10   6   9      314.69      299.48     51.96 o
  -9   6   9       52.51       25.88     55.90 o
  -8   6   9      416.66      369.22     75.53 o
  -7   6   9        3.91        4.96     39.81 o
  -6   6   9      153.81      184.88     33.69 o
  -5   6   9      256.58      278.99     28.45 o
  -4   6   9     4607.04     4420.74     42.06 o
  -3   6   9      343.24      303.64     55.39 o
  -2   6   9        7.88       17.66     51.02 o
  -1   6   9       17.97       34.11     45.63 o
   0   6   9        0.93        1.14     17.91 o
   1   6   9     1491.91     1521.41     36.89 o
   2   6   9     4910.32     4948.39     67.39 o
   3   6   9      248.29      206.50     26.89 o
   4   6   9     1353.44     1473.11     85.39 o
   5   6   9      556.00      520.72     34.75 o
   6   6   9      344.25      318.05     33.92 o
   7   6   9       90.30       55.07     27.16 o
   8   6   9       14.33       22.41     44.68 o
   9   6   9      336.87      301.88     48.73 o
  10   6   9      787.98      760.04     69.81 o
  11   6   9      197.35      161.75     67.67 o
  12   6   9      164.66      221.98     73.23 o
  13   6   9      274.42      381.32    105.95 o
  14   6   9      416.61      562.58    213.38 o
 -13   7   9      318.05      455.65     83.64 o
 -12   7   9        0.59      -35.48     79.81 o
 -11   7   9      460.45      407.97     61.76 o
 -10   7   9      760.01      833.68     99.98 o
  -9   7   9      130.28      144.27     74.07 o
  -8   7   9     1002.61      993.34     87.34 o
  -7   7   9     4581.51     4399.88    114.20 o
  -6   7   9     3612.08     3636.03     82.97 o
  -5   7   9     2605.87     2498.78     75.45 o
  -4   7   9        9.97       -0.25     57.88 o
  -3   7   9      382.82      327.79     35.54 o
  -2   7   9     1157.13     1060.71     43.41 o
  -1   7   9     2459.25     2461.53     48.15 o
   0   7   9     6257.08     6292.13    118.58 o
   1   7   9        4.88       -7.14     45.27 o
   2   7   9     1179.46     1395.24     54.35 o
   3   7   9     1747.97     2014.64    118.00 o
   4   7   9     1669.87     1677.67     55.45 o
   5   7   9      466.16      538.94     41.35 o
   6   7   9      377.29      337.10     31.45 o
   7   7   9     2337.00     2099.91    180.45 o
   8   7   9     1808.95     1695.82    138.79 o
   9   7   9     1824.58     1793.73     61.01 o
  10   7   9      306.09      242.77     64.04 o
  11   7   9      107.62       52.75     62.16 o
  12   7   9        1.63       13.47     67.50 o
  13   7   9      527.53      506.02    117.00 o
 -13   8   9      418.93      481.90    138.66 o
 -12   8   9     1195.76     1325.01     86.99 o
 -11   8   9       14.68       -9.77     70.94 o
 -10   8   9       32.32       32.80     71.11 o
  -9   8   9       27.86       35.19     73.38 o
  -8   8   9      210.53      186.93     74.45 o
  -7   8   9      244.07      271.71     80.71 o
  -6   8   9        9.02       32.10     59.19 o
  -5   8   9      787.24      730.91     66.09 o
  -4   8   9       60.11       73.63     59.83 o
  -3   8   9     1673.31     1602.97     36.20 o
  -2   8   9     1349.57     1331.81     70.48 o
  -1   8   9     1451.43     1433.04     60.71 o
   0   8   9      635.78      605.28     60.19 o
   1   8   9     5017.05     5196.08     94.35 o
   2   8   9     2591.04     2504.98     78.04 o
   3   8   9       48.91       52.88     33.02 o
   4   8   9       18.35       17.68     32.25 o
   5   8   9      114.01      130.05     32.37 o
   6   8   9      458.07      403.73     31.12 o
   7   8   9     1536.18     1555.27     75.87 o
   8   8   9      422.49      309.13     40.35 o
   9   8   9     1439.08     1493.76     59.92 o
  10   8   9      159.01      132.30     76.01 o
  11   8   9       38.99       36.11     78.48 o
  12   8   9      238.85      210.25     90.18 o
  13   8   9       55.37        7.01    115.35 o
 -12   9   9        5.81      -39.51    159.07 o
 -11   9   9     1110.35     1068.40    172.52 o
 -10   9   9      705.19      685.31     95.16 o
  -9   9   9      579.04      677.51     84.08 o
  -8   9   9      288.43      278.16     79.57 o
  -7   9   9      259.77      306.97     82.35 o
  -6   9   9     1506.36     1533.90     75.26 o
  -5   9   9      617.96      594.90     67.32 o
  -4   9   9     1151.82     1120.28     69.12 o
  -3   9   9       82.70      133.93     63.02 o
  -2   9   9      636.71      591.96     44.82 o
  -1   9   9     2479.50     2226.85     69.35 o
   0   9   9      291.79      251.86     55.42 o
   1   9   9       86.84       59.46     50.28 o
   2   9   9       16.28        4.10     48.52 o
   3   9   9     5775.85     5482.64     99.11 o
   4   9   9     1124.35     1172.19     55.47 o
   5   9   9        7.80       10.92     32.74 o
   6   9   9      634.46      580.47     39.50 o
   7   9   9      921.37      947.09     47.07 o
   8   9   9      235.61      256.09     47.85 o
   9   9   9     1529.77     1477.86     93.53 o
  10   9   9        0.44       46.27     76.47 o
  11   9   9     1770.38     1710.93    182.56 o
  12   9   9        1.75      187.31    116.78 o
  13   9   9      133.82      223.60    109.20 o
 -12  10   9      268.72      348.14    164.74 o
 -11  10   9       34.64       34.73    154.63 o
 -10  10   9       65.55      130.20     75.08 o
  -9  10   9      223.92      225.82     77.22 o
  -8  10   9       11.50      -15.64     78.83 o
  -7  10   9       70.89       81.38     77.59 o
  -6  10   9      359.84      355.08     66.63 o
  -5  10   9       11.28       -1.21     63.41 o
  -4  10   9     1000.60     1034.46     70.32 o
  -3  10   9        7.71       20.36     62.89 o
  -2  10   9       64.66       67.11     42.20 o
  -1  10   9     1475.77     1495.24     69.49 o
   0  10   9      292.38      273.85     53.52 o
   1  10   9     6178.27     6110.46    166.93 o
   2  10   9     3186.08     3458.27     99.07 o
   3  10   9       28.82       21.58     47.42 o
   4  10   9      530.64      480.95     50.93 o
   5  10   9      733.07      791.55     60.74 o
   6  10   9      171.49      156.71     46.40 o
   7  10   9     1239.34     1202.74     63.25 o
   8  10   9       53.04      104.38     58.14 o
   9  10   9     2722.57     2789.39    108.32 o
  10  10   9        8.62       24.25    116.00 o
  11  10   9       20.37       63.21    137.48 o
 -12  11   9       60.26      -87.32    176.13 o
 -11  11   9      419.48      571.00    162.11 o
 -10  11   9        9.50      -18.85     74.68 o
  -9  11   9       23.70       14.83     74.19 o
  -8  11   9      657.81      720.43     90.11 o
  -7  11   9      157.83       89.82     80.12 o
  -6  11   9      885.05      820.94     74.28 o
  -5  11   9     2278.77     2446.54    118.80 o
  -4  11   9      220.64      205.70     65.91 o
  -3  11   9     1739.19     1858.52     79.55 o
  -2  11   9       62.34       92.85     55.95 o
  -1  11   9     1903.38     1851.10     69.33 o
   0  11   9        1.54        4.43     49.35 o
   1  11   9      816.13      793.35     60.32 o
   2  11   9       59.71       15.38     49.04 o
   3  11   9     1314.23     1459.26     60.15 o
   4  11   9      309.35      303.60     52.42 o
   5  11   9      777.95      824.17     55.77 o
   6  11   9      572.33      585.11     55.59 o
   7  11   9      557.44      560.27     54.26 o
   8  11   9       84.73       78.42     50.58 o
   9  11   9      998.97     1037.34     92.24 o
  10  11   9      380.96      367.44    124.26 o
 -11  12   9      157.57      117.52    171.98 o
 -10  12   9      484.34      438.73     84.23 o
  -9  12   9       16.05       40.33     77.45 o
  -8  12   9       68.78       76.22     77.60 o
  -7  12   9      215.07      291.82    120.97 o
  -6  12   9       80.73      105.45     65.16 o
  -5  12   9      516.82      649.85     71.08 o
  -4  12   9     2198.04     2099.71     84.65 o
  -3  12   9        7.03       38.98     62.26 o
  -2  12   9      193.67      203.62     59.95 o
  -1  12   9      710.98      746.58     65.07 o
   0  12   9      343.64      387.33     53.67 o
   1  12   9      679.90      736.49     64.02 o
   2  12   9        1.45       29.71     54.31 o
   3  12   9        4.14        0.93     50.26 o
   4  12   9     1363.66     1402.60     64.48 o
   5  12   9       64.55       99.95     53.01 o
   6  12   9      155.45      166.08     51.84 o
   7  12   9      481.46      507.52     55.06 o
   8  12   9      125.42      101.27     53.59 o
   9  12   9      386.26      378.33     87.14 o
  10  12   9       14.47       13.33     78.42 o
 -10  13   9      136.90      101.10    164.47 o
  -9  13   9       31.47      -50.03     84.96 o
  -8  13   9     1159.82     1262.98     99.94 o
  -7  13   9      198.60      297.11     69.71 o
  -6  13   9     1021.06     1057.22     81.91 o
  -5  13   9      158.67      123.15     71.71 o
  -4  13   9      124.96       69.81     68.25 o
  -3  13   9     1406.58     1370.66    125.60 o
  -2  13   9     2171.65     2131.83     75.81 o
  -1  13   9     1869.57     1816.30     75.51 o
   0  13   9      823.84      883.76     57.05 o
   1  13   9      519.26      445.65     63.73 o
   2  13   9      499.73      539.11     60.78 o
   3  13   9     1211.06     1141.04     62.99 o
   4  13   9      650.13      771.85     60.23 o
   5  13   9      105.24      132.58     53.02 o
   6  13   9      193.16      283.53     56.65 o
   7  13   9       12.73        5.75     54.64 o
   8  13   9       17.71      -14.35     54.54 o
   9  13   9       95.63       62.25     66.59 o
  10  13   9      116.71      202.23    102.74 o
  -9  14   9     1027.50     1132.97     97.68 o
  -8  14   9      116.12      100.96     79.85 o
  -7  14   9      150.57      218.91     74.89 o
  -6  14   9      759.64      873.46     75.34 o
  -5  14   9       66.20      126.85     68.57 o
  -4  14   9      204.11      222.67     66.55 o
  -3  14   9      172.89      182.83     66.72 o
  -2  14   9      273.86      304.94     60.13 o
  -1  14   9        9.55        2.57     52.34 o
   0  14   9      718.02      698.70     64.61 o
   1  14   9      866.68      861.99     70.36 o
   2  14   9       40.62       11.41     60.98 o
   3  14   9      175.77      144.11     57.37 o
   4  14   9     2596.28     2827.38    113.66 o
   5  14   9      482.76      499.10     60.59 o
   6  14   9       74.71      124.72     55.10 o
   7  14   9       28.52       25.53     57.60 o
   8  14   9       13.85      -33.95     60.06 o
   9  14   9        0.64      -31.92     84.16 o
  -9  15   9      446.18      373.87    104.89 o
  -8  15   9     3307.04     3774.23    128.76 o
  -7  15   9       86.64      105.50     75.57 o
  -6  15   9      680.70      682.95     78.65 o
  -5  15   9      158.51      171.50     69.29 o
  -4  15   9        2.01       11.59     65.75 o
  -3  15   9      173.96       66.33     64.38 o
  -2  15   9       49.81       24.10     56.73 o
  -1  15   9      148.27      110.77     53.71 o
   0  15   9      820.73      896.39     70.49 o
   1  15   9       58.55       72.68     58.82 o
   2  15   9      369.73      318.13     66.49 o
   3  15   9        5.33       20.21     61.78 o
   4  15   9       65.78       79.50     65.26 o
   5  15   9      102.64      123.29     55.88 o
   6  15   9      272.93      379.47     61.22 o
   7  15   9      238.95      141.94     61.46 o
   8  15   9       72.75       76.09     74.14 o
  -9  16   9       11.33       61.03    150.67 o
  -8  16   9       92.22      126.73     89.68 o
  -7  16   9       83.67      115.02     85.86 o
  -6  16   9      436.77      478.34     80.06 o
  -5  16   9        7.14       23.27     68.46 o
  -4  16   9      804.90      683.74     78.02 o
  -3  16   9      289.52      279.29     68.18 o
  -2  16   9      181.93      160.33     61.97 o
  -1  16   9       14.40      -17.97     63.78 o
   0  16   9       69.68       28.28     64.57 o
   1  16   9       25.55       -1.15     66.21 o
   2  16   9      608.73      567.62     69.21 o
   3  16   9      190.32      127.44     70.70 o
   4  16   9     1817.07     1917.36     87.85 o
   5  16   9      297.96      296.83     64.57 o
   6  16   9      639.29      693.07     80.23 o
   7  16   9      122.56      142.27     75.04 o
   8  16   9       38.01      -76.47    157.82 o
  -8  17   9     1847.71     2022.64    157.50 o
  -7  17   9      286.65      346.94    120.56 o
  -6  17   9       99.52      215.80     89.50 o
  -5  17   9      947.30     1068.75    103.05 o
  -4  17   9       25.76       37.93     69.55 o
  -3  17   9       53.18       78.40     66.40 o
  -2  17   9      370.12      457.69     68.66 o
  -1  17   9       12.45       21.13     67.94 o
   0  17   9       24.45       52.11     67.52 o
   1  17   9        2.64       -6.55     69.83 o
   2  17   9       66.34      121.93     67.76 o
   3  17   9      147.72      144.00     68.68 o
   4  17   9        0.25       16.72     87.00 o
   5  17   9      706.42      788.18    100.41 o
   6  17   9     1665.90     1807.32    131.65 o
  -3  18   9       14.10      -36.65    139.53 o
  -2  18   9      464.98      576.78    151.84 o
  -1  18   9       16.09       -0.18    138.03 o
   0  18   9      588.72      665.15    146.46 o
 -14   0  10      117.03      110.33    105.03 o
 -12   0  10     2729.86     3030.09     83.23 o
 -10   0  10     1575.99     1639.99     68.23 o
  -8   0  10        7.42      -10.99     64.66 o
  -6   0  10      446.86      415.90     71.63 o
  -4   0  10     4251.10     3994.87    116.64 o
  -2   0  10       44.46       47.07     67.36 o
   0   0  10      118.97      109.05     39.39 o
   2   0  10     9488.85     8900.71    119.33 o
   4   0  10     3648.27     3382.13    105.32 o
   6   0  10       84.17       61.96     41.36 o
   8   0  10      436.13      378.41     58.37 o
  10   0  10      599.12      819.18    135.99 o
  12   0  10      403.94      594.10    140.49 o
 -15   1  10      401.54      464.32     83.60 o
 -14   1  10      846.97      790.29     97.28 o
 -13   1  10        0.67       41.86     57.38 o
 -12   1  10        0.67        2.15     37.74 o
 -11   1  10        0.67       20.34     37.16 o
 -10   1  10     1032.42     1109.17     45.22 o
  -9   1  10      140.21      110.12     40.98 o
  -8   1  10      215.83      282.19     41.79 o
  -7   1  10      267.42      225.58     48.46 o
  -6   1  10     1319.59     1422.57     40.91 o
  -5   1  10       37.02       37.91     24.19 o
  -4   1  10        0.58      -18.21     24.53 o
  -3   1  10       57.28       52.91     25.65 o
  -2   1  10     3140.59     2861.54     57.80 o
  -1   1  10      209.17      214.14     26.28 o
   0   1  10     5395.73     5264.39     68.16 o
   1   1  10      530.61      479.92     38.69 o
   2   1  10     2961.00     2844.56     59.15 o
   3   1  10      603.94      609.31     28.66 o
   4   1  10     2244.82     2123.11     51.69 o
   5   1  10      299.33      322.54     28.73 o
   6   1  10      378.21      362.84     36.91 o
   7   1  10      148.37      146.14     33.13 o
   8   1  10      749.26      726.16     66.55 o
   9   1  10       46.12       23.92     80.67 o
  10   1  10      741.08      840.71     93.61 o
  11   1  10      144.57      205.87     94.77 o
  12   1  10      237.38      231.90    104.79 o
  13   1  10       22.63       52.09    108.60 o
 -15   2  10      309.20      240.04    128.27 o
 -14   2  10       28.04       88.21    123.77 o
 -13   2  10       25.44       14.37     56.24 o
 -12   2  10     2786.90     2900.82     62.06 o
 -11   2  10       56.35       61.78     38.22 o
 -10   2  10      385.15      397.91     40.36 o
  -9   2  10      481.65      520.96     49.92 o
  -8   2  10       13.62       -6.70     39.65 o
  -7   2  10      495.65      464.97     42.16 o
  -6   2  10        2.40      -12.54     29.77 o
  -5   2  10      253.98      197.77     30.04 o
  -4   2  10     2402.99     1987.03     70.13 o
  -3   2  10      786.17      786.06     34.60 o
  -2   2  10      989.99      969.79     36.54 o
  -1   2  10     2510.79     2420.38     38.76 o
   0   2  10       98.92       94.08     29.08 o
   1   2  10     1480.04     1445.90     44.92 o
   2   2  10     2203.75     2154.93     48.83 o
   3   2  10      105.87      103.10     26.04 o
   4   2  10     3800.12     3732.84     94.66 o
   5   2  10       29.35       19.82     31.35 o
   6   2  10      386.67      339.65     30.55 o
   7   2  10      959.45      946.71     38.35 o
   8   2  10        4.07        3.36     35.64 o
   9   2  10       32.79       48.97     75.21 o
  10   2  10      476.54      642.50     88.70 o
  11   2  10        3.38      -69.76     91.91 o
  12   2  10      137.42      151.10    102.71 o
  13   2  10       34.34       73.29    108.51 o
 -14   3  10      331.15      402.82    129.26 o
 -13   3  10      576.92      713.40     66.98 o
 -12   3  10      138.64      119.47     41.19 o
 -11   3  10     1253.70     1354.01     50.83 o
 -10   3  10        2.31        1.37     42.20 o
  -9   3  10       20.14       29.95     38.07 o
  -8   3  10      215.78      167.97     38.20 o
  -7   3  10      878.80      789.98     44.42 o
  -6   3  10      580.61      452.20     29.81 o
  -5   3  10     1092.37      916.02     57.39 o
  -4   3  10      335.86      317.71     36.57 o
  -3   3  10     3501.16     3455.76     55.46 o
  -2   3  10     1189.87     1239.78     41.57 o
  -1   3  10      896.09      872.61     35.50 o
   0   3  10      102.20       94.72     22.95 o
   1   3  10     1788.66     1803.66     42.40 o
   2   3  10     1690.33     1642.44     41.04 o
   3   3  10     1183.14     1115.79     36.10 o
   4   3  10     1701.29     1614.84     60.37 o
   5   3  10      956.93     1016.70     48.92 o
   6   3  10       11.66       -5.44     28.74 o
   7   3  10      248.60      220.66     32.81 o
   8   3  10      436.42      430.29     54.08 o
   9   3  10      252.28      267.20     79.07 o
  10   3  10       66.36       49.04     79.96 o
  11   3  10        4.46      -45.89     93.95 o
  12   3  10      122.30      287.12    105.60 o
  13   3  10       36.82      279.72    161.53 o
 -14   4  10       73.96       63.80    133.83 o
 -13   4  10       93.03      110.11     60.22 o
 -12   4  10      246.63      303.93     60.69 o
 -11   4  10       43.76       53.91     47.17 o
 -10   4  10      251.91      215.15     43.29 o
  -9   4  10      699.77      633.55     43.24 o
  -8   4  10        3.43       -2.50     40.46 o
  -7   4  10     1123.19     1200.70     48.30 o
  -6   4  10      490.69      477.10     37.28 o
  -5   4  10      754.92      789.93     36.87 o
  -4   4  10     5014.80     4784.31     69.82 o
  -3   4  10       34.75       34.50     38.78 o
  -2   4  10      462.15      497.45     42.99 o
  -1   4  10     2674.86     2642.08     34.35 o
   0   4  10      802.52      806.81     27.32 o
   1   4  10     2596.87     2391.86     44.28 o
   2   4  10     1342.99     1238.22     41.20 o
   3   4  10      784.24      833.21     48.60 o
   4   4  10      137.87       99.15     35.10 o
   5   4  10       93.07      127.95     33.64 o
   6   4  10      364.72      345.37     32.14 o
   7   4  10     4690.65     4425.66     97.62 o
   8   4  10       79.78       47.15     52.52 o
   9   4  10      723.13      735.00     61.32 o
  10   4  10      211.11      274.74     82.34 o
  11   4  10        5.81      -23.97     89.09 o
  12   4  10        1.10      -14.78    100.28 o
  13   4  10      337.41      559.00    172.13 o
  14   4  10      202.47      125.59    179.08 o
 -14   5  10        3.02      105.72    137.02 o
 -13   5  10      180.41      236.02     60.95 o
 -12   5  10      101.12      130.64     60.41 o
 -11   5  10      976.24      919.81     62.89 o
 -10   5  10       81.74       72.01     56.81 o
  -9   5  10      679.33      672.33     59.58 o
  -8   5  10      467.82      478.86     62.93 o
  -7   5  10     1060.43      983.57     62.42 o
  -6   5  10      721.64      553.78     53.62 o
  -5   5  10     1512.24     1609.32     43.82 o
  -4   5  10      447.78      409.25     33.82 o
  -3   5  10      941.64      861.01     58.09 o
  -2   5  10      539.53      498.50     50.69 o
  -1   5  10        3.69        5.77     18.08 o
   0   5  10      654.92      629.84     26.64 o
   1   5  10     2068.27     2025.56     45.59 o
   2   5  10     1762.65     1649.28     74.47 o
   3   5  10     1724.06     1653.57     52.58 o
   4   5  10     3517.01     3278.41     80.44 o
   5   5  10     5449.73     5450.70    112.20 o
   6   5  10      168.46      154.10     30.07 o
   7   5  10      381.99      358.40     35.39 o
   8   5  10      338.37      363.50     54.67 o
   9   5  10     1025.96     1041.12     64.23 o
  10   5  10      104.18      121.06     75.90 o
  11   5  10      118.48      121.68     94.06 o
  12   5  10       16.81       63.46     98.71 o
  13   5  10      254.09      374.34    177.95 o
  14   5  10      170.15      332.01    199.18 o
 -13   6  10       76.87       99.07     64.00 o
 -12   6  10       96.56      174.26     83.16 o
 -11   6  10       23.98        3.30     54.09 o
 -10   6  10     1198.39     1175.87     63.20 o
  -9   6  10     1336.76     1389.89     74.73 o
  -8   6  10       96.11       95.83     76.04 o
  -7   6  10     1903.53     2025.83     97.10 o
  -6   6  10      324.00      283.40     52.56 o
  -5   6  10      198.48      226.21     53.46 o
  -4   6  10       48.38       50.40     54.58 o
  -3   6  10      455.25      522.45     54.97 o
  -2   6  10       16.48       27.23     17.14 o
  -1   6  10      859.12      856.01     61.40 o
   0   6  10     1570.65     1604.54     93.23 o
   1   6  10      176.44      173.95     47.80 o
   2   6  10      247.73      205.13     49.49 o
   3   6  10      191.37      163.46     40.94 o
   4   6  10     1073.74      919.93     41.62 o
   5   6  10     1103.28     1028.25     39.49 o
   6   6  10     1852.54     1794.28     64.45 o
   7   6  10     2086.49     2088.88     69.72 o
   8   6  10      362.83      373.88     55.15 o
   9   6  10       16.34       -9.62     54.17 o
  10   6  10        0.74      -16.53     79.01 o
  11   6  10        0.21       -0.28     82.94 o
  12   6  10      871.52     1177.09    116.10 o
  13   6  10     1062.03     1591.08    207.61 o
 -13   7  10      509.45      540.58     93.51 o
 -12   7  10      262.83      264.48     88.12 o
 -11   7  10      796.78      893.42     70.40 o
 -10   7  10        7.39       33.42     63.25 o
  -9   7  10      985.16      953.00     89.72 o
  -8   7  10     1491.35     1611.85     99.38 o
  -7   7  10      262.12      230.84     55.13 o
  -6   7  10      214.28      180.35     54.09 o
  -5   7  10      874.68      834.91     59.34 o
  -4   7  10      386.26      429.65     60.12 o
  -3   7  10      596.19      562.83     60.34 o
  -2   7  10     1344.55     1265.56     66.37 o
  -1   7  10      185.81      176.15     57.60 o
   0   7  10     1401.95     1469.88     97.30 o
   1   7  10     1705.75     1688.44     67.08 o
   2   7  10      123.49      112.91     49.30 o
   3   7  10     1682.91     1354.45    107.11 o
   4   7  10      854.81      766.50     39.60 o
   5   7  10     3613.67     3422.62    192.48 o
   6   7  10     3600.53     3388.87     76.72 o
   7   7  10      103.03       65.11     34.34 o
   8   7  10      123.14      161.73     52.73 o
   9   7  10       33.93       25.09     52.40 o
  10   7  10       36.53       68.25     59.99 o
  11   7  10      272.01      322.16     84.04 o
  12   7  10       11.53       31.51    107.86 o
  13   7  10      455.21      465.81    139.32 o
 -13   8  10        2.30      -45.56    114.22 o
 -12   8  10      154.27       83.64    114.36 o
 -11   8  10      449.99      426.05     68.12 o
 -10   8  10     1629.36     1645.18    100.15 o
  -9   8  10      794.75      813.24     89.22 o
  -8   8  10       62.89       59.33     80.79 o
  -7   8  10       82.03       71.92     58.39 o
  -6   8  10      422.41      485.13     61.08 o
  -5   8  10      212.13      209.75     58.67 o
  -4   8  10     1843.29     1807.81     82.36 o
  -3   8  10      591.62      593.27     63.65 o
  -2   8  10     2448.73     2371.13     74.46 o
  -1   8  10     1695.81     1757.20     82.69 o
   0   8  10       30.97       23.93     54.25 o
   1   8  10      206.13      209.50     57.47 o
   2   8  10        3.80        8.96     44.37 o
   3   8  10        0.48      -21.34     46.68 o
   4   8  10     2024.14     1827.61     46.76 o
   5   8  10      223.84      203.36     45.91 o
   6   8  10      935.33      944.56     64.70 o
   7   8  10     2586.77     2509.30    139.25 o
   8   8  10      142.02       95.25     74.62 o
   9   8  10      174.48      154.70     56.66 o
  10   8  10        3.54       40.69     70.39 o
  11   8  10        0.95       -3.00     81.68 o
  12   8  10      545.72      640.25    119.16 o
  13   8  10      361.29      417.34    129.31 o
 -13   9  10      195.65      183.23    111.22 o
 -12   9  10      101.02      111.55     89.76 o
 -11   9  10      230.00      241.88    156.44 o
 -10   9  10       81.91       66.95     77.74 o
  -9   9  10       38.19       41.43     81.19 o
  -8   9  10     1800.01     1766.81    102.48 o
  -7   9  10       70.51       85.05     61.71 o
  -6   9  10      658.87      640.46     64.50 o
  -5   9  10      117.15      102.40     59.06 o
  -4   9  10      113.34      101.32     61.34 o
  -3   9  10      908.58      971.46     67.84 o
  -2   9  10     2258.02     2139.05     76.76 o
  -1   9  10      213.89      208.34     55.15 o
   0   9  10     2100.82     2078.74     75.06 o
   1   9  10      931.29      957.32     60.86 o
   2   9  10       94.38      100.89     48.14 o
   3   9  10        4.11       -2.68     48.00 o
   4   9  10       37.36       19.91     47.46 o
   5   9  10      952.44      997.70     55.88 o
   6   9  10     2879.87     2712.99     80.23 o
   7   9  10      155.58      187.98     59.20 o
   8   9  10     1707.90     1641.43     91.71 o
   9   9  10      124.87      167.42     71.31 o
  10   9  10       27.12      -11.99    126.95 o
 -11  10  10       14.16       44.13    164.08 o
 -10  10  10      827.79      945.14     95.85 o
  -9  10  10       83.92      105.26     81.39 o
  -8  10  10      240.34      188.52     83.52 o
  -7  10  10        4.88        7.39     63.17 o
  -6  10  10      721.94      718.04     67.50 o
  -5  10  10      627.08      651.05     66.53 o
  -4  10  10      640.48      744.20     70.92 o
  -3  10  10      795.68      790.85     66.11 o
  -2  10  10     2363.65     2329.01     80.70 o
  -1  10  10      617.48      572.88     54.93 o
   0  10  10      340.63      259.78     58.68 o
   1  10  10       66.47       73.85     49.81 o
   2  10  10      933.35      936.10     54.33 o
   3  10  10      745.25      696.83     52.26 o
   4  10  10      679.42      761.04     55.25 o
   5  10  10      316.32      343.95     51.79 o
   6  10  10     1314.95     1358.86     67.75 o
   7  10  10      111.95       97.13     48.42 o
   8  10  10      321.09      300.41     82.16 o
   9  10  10       98.76      107.01     77.33 o
  10  10  10      360.25      371.66    117.94 o
 -11  11  10      512.23      562.05    168.68 o
 -10  11  10      411.88      350.04     87.52 o
  -9  11  10       27.45       34.41     88.40 o
  -8  11  10      427.35      479.25     73.01 o
  -7  11  10     1262.12     1314.82     77.71 o
  -6  11  10       46.82       74.65     67.02 o
  -5  11  10      186.25      204.24     67.20 o
  -4  11  10       44.55       33.59     61.54 o
  -3  11  10       32.26       72.06     64.29 o
  -2  11  10      439.29      437.30     68.59 o
  -1  11  10        5.56       27.78     54.40 o
   0  11  10     2901.44     3060.33     83.08 o
   1  11  10      173.02      162.58     57.11 o
   2  11  10        3.40       12.25     53.70 o
   3  11  10     1010.61     1030.99     60.11 o
   4  11  10      366.21      319.93     54.84 o
   5  11  10       27.92       36.00     50.24 o
   6  11  10     1423.75     1475.39     66.28 o
   7  11  10      208.54      279.76     51.98 o
   8  11  10      412.67      417.28     85.70 o
   9  11  10      263.03      275.97     82.90 o
 -10  12  10      167.34      153.92     84.89 o
  -9  12  10        6.37        7.45     81.83 o
  -8  12  10       41.16        4.48     67.02 o
  -7  12  10      322.61      341.81     73.35 o
  -6  12  10      997.44     1006.10     87.07 o
  -5  12  10     1848.23     1924.39     87.51 o
  -4  12  10     1019.59     1081.58     77.95 o
  -3  12  10      153.56      165.18     64.86 o
  -2  12  10     1960.02     1782.25     81.11 o
  -1  12  10      187.65      193.81     52.98 o
   0  12  10      681.47      621.72     59.76 o
   1  12  10       70.41       57.23     57.87 o
   2  12  10      107.39      130.92     58.79 o
   3  12  10       39.62       65.51     50.66 o
   4  12  10      954.55      978.96     68.66 o
   5  12  10      460.60      418.61     56.96 o
   6  12  10      179.83      146.12     52.21 o
   7  12  10        1.47       14.65     54.80 o
   8  12  10      208.92      181.19     60.10 o
   9  12  10      331.95      299.00     80.12 o
  -9  13  10      160.42      118.59     93.32 o
  -8  13  10     1891.45     1911.33    162.21 o
  -7  13  10      146.61      170.41     68.88 o
  -6  13  10        4.45       11.86     69.10 o
  -5  13  10      940.26      984.59     78.63 o
  -4  13  10       23.41       13.92     65.57 o
  -3  13  10      232.67      229.38     70.81 o
  -2  13  10      886.10      728.96     89.21 o
  -1  13  10      573.77      494.91     55.29 o
   0  13  10      877.59      925.74     68.29 o
   1  13  10      187.77      160.92     59.16 o
   2  13  10      451.69      430.48     61.41 o
   3  13  10     2046.01     2263.24     73.57 o
   4  13  10        1.46       18.41     51.34 o
   5  13  10       12.66        2.22     55.19 o
   6  13  10      308.01      336.66     58.16 o
   7  13  10       25.53       21.49     56.30 o
   8  13  10       56.56       65.81     62.64 o
   9  13  10       30.74       11.82    109.28 o
  -9  14  10      284.58      320.32     84.68 o
  -8  14  10      369.71      442.56     90.31 o
  -7  14  10      726.93      741.89     81.62 o
  -6  14  10      549.93      608.42     76.24 o
  -5  14  10      768.00      674.03     76.44 o
  -4  14  10        1.04       -6.27     69.01 o
  -3  14  10     1373.01     1454.55     83.69 o
  -2  14  10       88.39       66.94     64.28 o
  -1  14  10      898.01      974.55     59.65 o
   0  14  10       19.16       19.62     57.75 o
   1  14  10     1010.89     1027.30     73.69 o
   2  14  10        3.32       41.83     58.10 o
   3  14  10      126.84      110.06     67.35 o
   4  14  10        1.07      -10.16     56.06 o
   5  14  10      385.25      410.12     62.46 o
   6  14  10       72.18       55.78     56.03 o
   7  14  10       73.23       61.63     60.90 o
   8  14  10      406.61      508.20    125.29 o
   9  14  10      365.70      465.44    123.56 o
  -9  15  10        3.19      -16.16     82.71 o
  -8  15  10        4.72       25.85     84.73 o
  -7  15  10       43.78        4.04     87.20 o
  -6  15  10        3.42       38.43     90.24 o
  -5  15  10     1259.04     1319.54     86.25 o
  -4  15  10      441.73      461.42     79.01 o
  -3  15  10      493.52      470.27     76.03 o
  -2  15  10     1265.79     1143.27     76.89 o
  -1  15  10      345.09      258.15     61.11 o
   0  15  10       19.68      -11.84     58.09 o
   1  15  10       70.95       49.47     64.01 o
   2  15  10      243.95      277.59     68.62 o
   3  15  10     2897.03     3035.16    108.72 o
   4  15  10        5.21      -59.47     59.47 o
   5  15  10      232.08      194.73     59.11 o
   6  15  10      340.20      462.81     78.90 o
   7  15  10      321.46      369.68     75.51 o
   8  15  10      422.64      298.36    124.36 o
  -8  16  10       30.23       10.35     90.54 o
  -7  16  10      616.29      665.86     99.76 o
  -6  16  10       53.56      232.80    255.86 o
  -5  16  10      222.70      223.55     89.41 o
  -4  16  10      118.90      122.07     76.32 o
  -3  16  10      633.17      690.24    111.19 o
  -2  16  10        1.56       23.89     62.40 o
  -1  16  10     1085.05     1121.38     74.54 o
   0  16  10      110.98       37.80     64.43 o
   1  16  10     1525.69     1531.06     80.85 o
   2  16  10        1.25        0.73     68.36 o
   3  16  10       16.07       36.26     69.10 o
   4  16  10        2.55        7.79     69.44 o
   5  16  10     1087.06     1086.34     89.30 o
   6  16  10      553.75      688.99    163.83 o
   7  16  10        9.16      107.25    143.86 o
  -5  17  10      535.00      567.99    149.60 o
  -4  17  10        0.46      -54.70    149.12 o
  -3  17  10      241.01      211.99     96.77 o
  -2  17  10        1.27       -9.79     80.39 o
  -1  17  10      133.57      162.08     67.88 o
   0  17  10      632.68      545.80     87.77 o
   1  17  10       16.02       19.28     81.06 o
   2  17  10        4.83       -5.77     88.23 o
   3  17  10     2468.02     2704.74    165.54 o
 -13   0  11       86.51       51.22     73.14 o
 -11   0  11      574.34      636.73     60.91 o
  -9   0  11      655.42      795.22     63.34 o
  -7   0  11     2176.06     2435.72     94.02 o
  -5   0  11        1.40       21.33     62.39 o
  -3   0  11      231.13      190.48     72.13 o
  -1   0  11     9648.55     9134.42     97.29 o
   1   0  11    15484.09    15583.15    423.07 o
   3   0  11      787.95      818.98     59.41 o
   5   0  11      129.71      173.81     46.84 o
   7   0  11      835.85      846.41     49.74 o
   9   0  11      247.01      200.94    105.43 o
  11   0  11       35.22       73.60    125.31 o
 -15   1  11       56.08      -41.83    116.68 o
 -14   1  11       27.74       71.66    107.91 o
 -13   1  11      847.42      931.45     71.74 o
 -12   1  11       10.08       30.11     38.34 o
 -11   1  11      102.66       64.73     39.05 o
 -10   1  11      957.73      899.89     46.30 o
  -9   1  11      610.32      583.30     47.61 o
  -8   1  11      214.00      225.18     50.82 o
  -7   1  11       27.75      -11.29     44.07 o
  -6   1  11      255.86      207.42     47.28 o
  -5   1  11      731.70      796.99     52.12 o
  -4   1  11      515.73      464.08     49.94 o
  -3   1  11      146.14      153.03     53.26 o
  -2   1  11       33.37       30.88     46.66 o
  -1   1  11       61.48       82.57     31.25 o
   0   1  11     1981.43     1919.03     43.25 o
   1   1  11     7933.73     7704.92     77.01 o
   2   1  11      468.72      518.46     37.76 o
   3   1  11     4402.62     4461.61    112.08 o
   4   1  11      124.47      105.36     30.72 o
   5   1  11      450.78      408.06     29.70 o
   6   1  11      118.07      103.61     35.57 o
   7   1  11       10.81       15.59     34.85 o
   8   1  11       20.93      -19.66     51.40 o
   9   1  11      310.04      306.84     82.29 o
  10   1  11      394.22      397.44     83.05 o
  11   1  11      755.58      728.99    106.64 o
  12   1  11       31.66       87.65    104.70 o
  13   1  11      722.24     1043.06    196.26 o
 -14   2  11       52.37       52.05    126.27 o
 -13   2  11       42.27       66.34     57.82 o
 -12   2  11      361.42      360.62     51.10 o
 -11   2  11       14.22        8.93     39.21 o
 -10   2  11       39.49       25.41     42.05 o
  -9   2  11       13.89      -21.23     41.59 o
  -8   2  11        5.30        8.28     38.87 o
  -7   2  11     2582.41     2624.67     64.94 o
  -6   2  11       12.27       -9.77     48.35 o
  -5   2  11     1207.50     1141.28     54.55 o
  -4   2  11       46.62       55.19     27.38 o
  -3   2  11      510.99      414.39     42.88 o
  -2   2  11      915.41      941.55     37.56 o
  -1   2  11     1822.88     1838.07     55.77 o
   0   2  11     1049.41     1059.70     37.81 o
   1   2  11     3015.84     3016.50     58.63 o
   2   2  11     2467.65     2366.05     47.17 o
   3   2  11      329.50      308.17     34.93 o
   4   2  11     1063.99     1016.36     37.14 o
   5   2  11      188.89      172.56     32.13 o
   6   2  11      576.02      557.56     38.83 o
   7   2  11     2375.72     2341.40     96.14 o
   8   2  11       27.65       46.31     51.52 o
   9   2  11        5.21       47.42     78.20 o
  10   2  11      628.68      692.06     93.78 o
  11   2  11       81.70       68.78     87.92 o
  12   2  11      186.76      258.25     96.47 o
  13   2  11       16.12      -18.58    149.66 o
 -14   3  11      106.76       64.78    136.01 o
 -13   3  11      438.44      509.73     65.76 o
 -12   3  11      185.99      178.56     50.43 o
 -11   3  11       77.71       75.52     47.95 o
 -10   3  11      955.57      933.82     65.59 o
  -9   3  11     1852.64     1846.81     51.89 o
  -8   3  11     2349.17     2353.94     54.24 o
  -7   3  11      319.03      358.40     39.00 o
  -6   3  11      118.33      112.23     46.55 o
  -5   3  11     2863.08     2749.59     72.43 o
  -4   3  11      442.96      404.98     33.16 o
  -3   3  11     2207.59     2184.62     59.14 o
  -2   3  11      332.38      321.02     36.17 o
  -1   3  11     3483.26     3350.07     59.60 o
   0   3  11     1174.58     1203.88     41.21 o
   1   3  11       18.38       13.02     42.27 o
   2   3  11      481.00      463.09     37.76 o
   3   3  11      518.18      526.69     40.32 o
   4   3  11      575.83      505.23     37.76 o
   5   3  11      728.59      618.75     35.30 o
   6   3  11     1079.66     1027.86     43.27 o
   7   3  11     1182.60     1028.67     48.12 o
   8   3  11     1048.59     1052.60     62.84 o
   9   3  11      329.38      315.58     76.89 o
  10   3  11       86.68       72.54     84.42 o
  11   3  11       49.88       61.52     82.02 o
  12   3  11      241.51      299.64     97.69 o
  13   3  11       78.50      136.12    151.67 o
 -14   4  11      280.76      457.63    149.47 o
 -13   4  11       62.72       85.63     64.53 o
 -12   4  11     1516.82     1692.77     66.79 o
 -11   4  11        6.18       11.88     53.53 o
 -10   4  11      458.96      498.57     55.56 o
  -9   4  11       18.70       61.71     50.88 o
  -8   4  11      468.68      552.72     64.01 o
  -7   4  11      881.88      776.25     60.53 o
  -6   4  11     1541.08     1479.11     47.72 o
  -5   4  11     1901.49     1906.40     62.75 o
  -4   4  11     2451.23     2571.28     58.94 o
  -3   4  11     1538.41     1491.72     49.60 o
  -2   4  11      183.00      175.87     38.68 o
  -1   4  11        3.55       15.31     38.32 o
   0   4  11      235.68      231.97     42.12 o
   1   4  11      250.31      253.22     39.80 o
   2   4  11     1282.07     1245.14     52.60 o
   3   4  11     1647.92     1721.45     56.94 o
   4   4  11     5090.46     5169.17    132.44 o
   5   4  11        1.51       -2.39     32.36 o
   6   4  11       10.58       20.00     35.82 o
   7   4  11     1286.72     1283.54     73.36 o
   8   4  11      806.36      733.62     59.72 o
   9   4  11       43.76       19.24     70.47 o
  10   4  11     1128.85     1154.31     97.20 o
  11   4  11      227.78      253.49     86.14 o
  12   4  11      193.83      349.35    147.18 o
  13   4  11       48.67       -1.30    161.16 o
 -13   5  11        1.02        3.92     62.89 o
 -12   5  11      193.05      139.81     57.72 o
 -11   5  11       63.71       65.35     48.25 o
 -10   5  11     1452.13     1477.71     66.33 o
  -9   5  11      169.92      241.06     60.06 o
  -8   5  11     1188.25     1205.22     76.04 o
  -7   5  11      868.57      785.89     73.82 o
  -6   5  11      881.12      675.87     72.70 o
  -5   5  11       94.52       83.09     41.06 o
  -4   5  11        4.13       21.18     42.37 o
  -3   5  11      511.33      459.41     49.44 o
  -2   5  11      383.17      478.90     54.73 o
  -1   5  11     1521.54     1514.66     63.98 o
   0   5  11      719.50      637.82     48.57 o
   1   5  11      453.87      463.58     47.31 o
   2   5  11     1744.53     1746.95     52.79 o
   3   5  11      248.22      237.35     36.70 o
   4   5  11      299.82      284.35     39.85 o
   5   5  11      281.27      247.20     35.44 o
   6   5  11     5379.96     5212.26    164.49 o
   7   5  11      555.74      491.06     38.52 o
   8   5  11      439.39      482.93     56.20 o
   9   5  11        2.86       11.35     69.60 o
  10   5  11      390.38      474.68     88.16 o
  11   5  11        1.15        6.52     86.02 o
  12   5  11      130.14      361.01    140.24 o
  13   5  11       95.46      142.23    163.54 o
 -13   6  11      269.14      221.18     67.95 o
 -12   6  11     2660.94     2739.55    109.62 o
 -11   6  11      221.97      254.45     59.34 o
 -10   6  11     1250.15     1321.88     91.51 o
  -9   6  11      535.29      578.17     71.96 o
  -8   6  11      280.11      292.20     66.35 o
  -7   6  11       50.45       61.48     80.62 o
  -6   6  11      445.64      378.68     62.95 o
  -5   6  11       36.18       -1.28     45.85 o
  -4   6  11     1017.84      845.71     71.59 o
  -3   6  11     4259.50     4137.34    102.39 o
  -2   6  11      106.34       99.57     49.21 o
  -1   6  11      176.49      159.62     51.39 o
   0   6  11      410.07      324.31     56.07 o
   1   6  11      296.49      279.00     54.96 o
   2   6  11      339.57      302.17     42.55 o
   3   6  11     1678.47     1386.52     72.85 o
   4   6  11     3486.61     3002.04     73.06 o
   5   6  11      425.04      411.55     39.93 o
   6   6  11        0.50        0.11     35.23 o
   7   6  11        8.79      -14.35     40.79 o
   8   6  11       11.17       18.28     52.25 o
   9   6  11      285.19      370.18     76.38 o
  10   6  11      678.92      594.23     90.04 o
  11   6  11       37.10       32.99     83.23 o
 -13   7  11       98.72      114.55     78.05 o
 -12   7  11        4.18       12.60    110.69 o
 -11   7  11      687.50      607.50     80.14 o
 -10   7  11     1550.19     1503.69     81.53 o
  -9   7  11      160.51      210.38     67.38 o
  -8   7  11      640.56      651.61     85.45 o
  -7   7  11        7.02       14.12     83.08 o
  -6   7  11      126.30      150.23     56.05 o
  -5   7  11      793.39      754.29     60.85 o
  -4   7  11      133.84      182.83     53.08 o
  -3   7  11      107.45      109.29     49.93 o
  -2   7  11     1174.48     1160.97     58.52 o
  -1   7  11      198.29      192.12     55.78 o
   0   7  11        4.87       35.01     55.20 o
   1   7  11      569.98      580.24     56.91 o
   2   7  11     1030.00     1074.14     56.44 o
   3   7  11     1753.68     1709.52     72.30 o
   4   7  11     1218.20      956.94     42.46 o
   5   7  11        0.98        9.62     37.02 o
   6   7  11      498.03      551.76     47.49 o
   7   7  11      140.78      134.13     70.17 o
   8   7  11      525.74      507.65     78.26 o
   9   7  11      262.29      173.91     98.25 o
  10   7  11        0.55      -63.64    124.34 o
 -13   8  11      528.60      559.85    129.46 o
 -12   8  11     1180.25     1195.48    146.54 o
 -11   8  11       52.80       31.30     65.77 o
 -10   8  11       97.19       75.26     68.31 o
  -9   8  11     1235.96     1265.37     98.80 o
  -8   8  11       94.75       59.96     76.39 o
  -7   8  11      343.96      313.91     61.78 o
  -6   8  11      675.25      612.41     69.93 o
  -5   8  11      408.38      382.24     61.54 o
  -4   8  11     1394.05     1369.53     67.98 o
  -3   8  11     2489.12     2464.93     77.73 o
  -2   8  11       90.98       85.67     50.53 o
  -1   8  11      535.62      542.81     60.96 o
   0   8  11        0.75       15.36     52.22 o
   1   8  11      397.02      318.79     58.71 o
   2   8  11     2625.35     2608.09     79.18 o
   3   8  11      122.67       89.27     50.07 o
   4   8  11     2583.48     2516.23     79.26 o
   5   8  11     3156.58     3024.48    107.02 o
   6   8  11        4.17       33.75     42.60 o
   7   8  11      898.12      828.15     80.35 o
   8   8  11       32.63       -2.62     74.75 o
   9   8  11      686.85      676.15    189.86 o
  10   8  11      340.07      292.70    119.42 o
 -13   9  11      735.68      767.35    132.06 o
 -12   9  11        1.25      -49.21    117.19 o
 -11   9  11     1011.84     1076.75    114.95 o
 -10   9  11     1486.55     1604.19    106.72 o
  -9   9  11        3.88       13.85     82.71 o
  -8   9  11      212.98      198.49     85.41 o
  -7   9  11        3.33       -4.27     61.40 o
  -6   9  11        9.85       26.77     57.73 o
  -5   9  11     1325.02     1281.43     72.12 o
  -4   9  11       23.26       38.34     60.50 o
  -3   9  11     1775.57     1870.02     75.08 o
  -2   9  11      307.93      338.34     53.26 o
  -1   9  11      114.68      136.27     57.39 o
   0   9  11       71.10       54.65     58.94 o
   1   9  11        4.38      -16.28     57.47 o
   2   9  11     1422.08     1369.32     62.62 o
   3   9  11      276.21      289.26     50.51 o
   4   9  11      118.90       48.15     47.41 o
   5   9  11       68.74       64.96     49.69 o
   6   9  11       16.82       14.64     38.75 o
   7   9  11      347.75      250.13     81.64 o
   8   9  11       60.99       76.25     69.48 o
   9   9  11        8.14       -8.09     69.31 o
 -12  10  11       53.49      145.26    113.38 o
 -10  10  11       41.06       82.26     80.48 o
  -9  10  11      495.21      512.62     89.23 o
  -8  10  11      556.22      699.40    112.60 o
  -7  10  11      517.63      547.47     66.28 o
  -6  10  11       25.85       21.66     62.01 o
  -5  10  11     1127.93     1114.49     72.29 o
  -4  10  11        4.45       40.35     60.13 o
  -3  10  11      763.75      739.55     68.94 o
  -2  10  11      562.68      518.45     59.35 o
  -1  10  11     1252.21     1247.19     73.29 o
   0  10  11       37.09       40.59     57.47 o
   1  10  11      376.04      361.13     62.24 o
   2  10  11        1.92       32.45     52.73 o
   3  10  11       19.20       42.88     49.06 o
   4  10  11      257.94      250.18     51.29 o
   5  10  11     2315.02     2410.23    106.47 o
   6  10  11        2.31       22.57     49.84 o
   7  10  11     1020.73     1013.18     94.60 o
   8  10  11        8.91       -9.34     78.30 o
   9  10  11      750.21      693.81     89.87 o
 -10  11  11      297.32      320.97    103.08 o
  -9  11  11       67.18       66.64     83.89 o
  -8  11  11        1.98       -2.21     80.14 o
  -7  11  11       51.76       22.44     67.09 o
  -6  11  11     1218.37     1169.33     79.47 o
  -5  11  11     1551.22     1641.40     82.51 o
  -4  11  11        1.42       42.35     63.09 o
  -3  11  11     1051.67     1162.86     74.61 o
  -2  11  11       25.88        9.45     54.45 o
  -1  11  11      109.04      120.11     62.08 o
   0  11  11      341.36      362.81     65.50 o
   1  11  11      198.73      145.67     57.13 o
   2  11  11      613.88      553.84     60.26 o
   3  11  11      986.85     1032.62     59.08 o
   4  11  11      128.02      128.53     51.24 o
   5  11  11       63.88       95.05     52.24 o
   6  11  11       92.47       77.69     53.20 o
   7  11  11       15.73       48.02     58.48 o
   8  11  11        0.47       19.11     74.89 o
   9  11  11      849.72      700.69    126.02 o
 -10  12  11       28.84      -35.56    105.97 o
  -9  12  11     1463.09     1466.03    111.17 o
  -8  12  11     1253.06     1204.62     84.01 o
  -7  12  11      243.57      302.21     68.84 o
  -6  12  11      572.94      627.57     71.06 o
  -5  12  11      161.53      198.16     65.43 o
  -4  12  11       35.64       26.13     66.43 o
  -3  12  11     1436.85     1412.55     81.52 o
  -2  12  11       40.21       36.20     58.40 o
  -1  12  11      628.67      615.84     71.84 o
   0  12  11     1138.46     1111.42     73.58 o
   1  12  11      138.58      113.13     55.01 o
   2  12  11      604.00      775.49     65.88 o
   3  12  11      241.91      353.51     56.63 o
   4  12  11       88.78      108.60     54.34 o
   5  12  11      937.16      940.17     60.86 o
   6  12  11       94.03      108.19     55.69 o
   7  12  11        7.78       19.58     65.08 o
   8  12  11       80.87       91.86     88.53 o
   9  12  11      269.97      235.61    114.93 o
  -9  13  11        6.79      -32.64     99.36 o
  -8  13  11      673.59      741.65     83.00 o
  -7  13  11      211.86      224.52     73.87 o
  -6  13  11      542.12      540.77     77.00 o
  -5  13  11      257.41      341.78     72.32 o
  -4  13  11      185.94      204.79     71.71 o
  -3  13  11       47.84       43.15     63.82 o
  -2  13  11      100.09       97.58     58.89 o
  -1  13  11        0.83      -12.29     64.38 o
   0  13  11      755.44      776.79     95.70 o
   1  13  11      100.56       89.36     55.54 o
   2  13  11      175.97      186.77     64.12 o
   3  13  11      580.67      648.18     67.56 o
   4  13  11        0.47       11.54     55.98 o
   5  13  11      191.44      209.37     59.03 o
   6  13  11       86.66      111.02     55.02 o
   7  13  11       68.42       41.73     70.59 o
   8  13  11      947.51      836.05    137.67 o
   9  13  11      645.80      617.06    134.02 o
  -9  14  11       15.10      -33.14     97.23 o
  -8  14  11       94.06       90.05     87.31 o
  -7  14  11      100.08      134.42     82.88 o
  -6  14  11      833.53      927.16     83.96 o
  -5  14  11        6.65      -22.77     75.39 o
  -4  14  11      100.14      137.52     72.70 o
  -3  14  11      162.93      160.10     68.73 o
  -2  14  11      164.40      201.04     60.34 o
  -1  14  11      318.93      291.54     85.69 o
   0  14  11       82.31      123.29     61.02 o
   1  14  11      282.12      320.64     61.88 o
   2  14  11     1927.63     2040.76     83.56 o
   3  14  11      396.91      490.60     65.17 o
   4  14  11      148.43       97.40     57.96 o
   5  14  11       79.88      121.70     59.09 o
   6  14  11      817.98      767.54     69.37 o
   7  14  11       14.61       35.08     86.44 o
   8  14  11      175.12      123.88    126.61 o
  -8  15  11     1189.04     1337.21    110.06 o
  -7  15  11        0.01       13.48     81.96 o
  -6  15  11      965.17     1082.73    105.64 o
  -5  15  11       93.79        7.63     88.17 o
  -4  15  11      329.19      215.72     77.54 o
  -3  15  11       26.97       60.26     70.24 o
  -2  15  11      413.00      367.76     64.08 o
  -1  15  11       72.26       41.55     68.78 o
   0  15  11     2980.36     3105.95    129.65 o
   1  15  11       37.16       17.90     62.67 o
   2  15  11      177.55      148.72     66.07 o
   3  15  11       32.14       70.88     69.81 o
   4  15  11      207.12      234.43     73.77 o
   5  15  11       76.65      111.35     73.66 o
   6  15  11      621.44     1057.24    156.31 o
   7  15  11      191.34      638.41    155.07 o
  -7  16  11      239.06      599.61    163.98 o
  -6  16  11     1404.06     1668.55    170.37 o
  -5  16  11        0.33       26.06    137.48 o
  -4  16  11        4.95       -9.85    130.03 o
  -3  16  11      119.65       69.35     86.26 o
  -2  16  11       98.68      128.94     77.47 o
  -1  16  11       83.64       60.93     71.52 o
   0  16  11      397.13      322.91     70.63 o
   1  16  11        5.19       -5.02     76.68 o
   2  16  11     1080.82     1101.68     98.48 o
   3  16  11       10.85        3.45    114.49 o
   4  16  11      606.47      602.86    137.28 o
   5  16  11        2.40      -39.98    137.80 o
  -3  17  11       37.88       15.08    130.64 o
  -2  17  11       20.28      132.14    122.20 o
 -12   0  12      130.33       79.54     58.23 o
 -10   0  12      329.58      461.03     60.76 o
  -8   0  12      433.78      502.50     95.48 o
  -6   0  12       56.53      145.98     66.33 o
  -4   0  12      251.29      334.72     77.61 o
  -2   0  12      686.31      672.87     77.85 o
   0   0  12      473.20      461.44     71.37 o
   2   0  12      375.11      358.36     55.23 o
   4   0  12     4248.24     3775.84    166.90 o
   6   0  12      269.03      248.44     50.22 o
   8   0  12      124.79      132.95    104.77 o
  10   0  12     4302.19     4613.47    185.47 o
  12   0  12      100.34      125.51    161.66 o
 -13   1  12        7.98       25.13     76.24 o
 -12   1  12       42.05       75.03     45.40 o
 -11   1  12       14.94       30.30     45.02 o
 -10   1  12     1154.24     1244.76     50.91 o
  -9   1  12        9.53       10.89     45.80 o
  -8   1  12     2403.45     2594.96     77.45 o
  -7   1  12      110.54       81.07     45.17 o
  -6   1  12      332.38      392.69     49.36 o
  -5   1  12        4.99        8.80     47.33 o
  -4   1  12       44.71       97.51     49.61 o
  -3   1  12       21.74       13.84     51.56 o
  -2   1  12     2300.93     2396.15     80.80 o
  -1   1  12     1182.57     1123.92     60.13 o
   0   1  12     1422.63     1453.05     53.42 o
   1   1  12     2728.41     2752.78     64.41 o
   2   1  12      848.75      813.27     39.49 o
   3   1  12        8.92      -16.83     33.57 o
   4   1  12        2.98        1.56     36.13 o
   5   1  12      457.13      473.60     37.92 o
   6   1  12     2814.24     2868.09    128.27 o
   7   1  12      340.19      321.51     46.17 o
   8   1  12      322.74      191.14     73.67 o
   9   1  12      225.69      216.83     81.25 o
  10   1  12       58.77       50.37     85.56 o
  11   1  12      189.95      145.47     95.20 o
  12   1  12     1638.99     1960.52    178.29 o
 -14   2  12       68.24       43.68    121.90 o
 -13   2  12      166.67      151.58     62.10 o
 -12   2  12      158.62      158.56     51.16 o
 -11   2  12      324.80      317.12     49.91 o
 -10   2  12     1705.15     1677.13     65.78 o
  -9   2  12      547.14      526.21     50.90 o
  -8   2  12     1180.14     1237.89     56.99 o
  -7   2  12      840.03      748.48     59.38 o
  -6   2  12      512.06      570.40     52.24 o
  -5   2  12      983.74      817.28     51.36 o
  -4   2  12     1362.51     1401.78     64.60 o
  -3   2  12       37.38       33.12     44.66 o
  -2   2  12       15.31       29.23     46.96 o
  -1   2  12      652.72      678.53     49.36 o
   0   2  12     1473.22     1390.49     54.08 o
   1   2  12       78.52       89.74     43.38 o
   2   2  12     1621.55     1558.53     48.50 o
   3   2  12     3016.50     2874.44     51.72 o
   4   2  12     3690.16     3504.35    107.68 o
   5   2  12       13.64       27.48     37.38 o
   6   2  12      394.15      350.52     40.76 o
   7   2  12     1259.57     1217.20     65.85 o
   8   2  12     1371.32     1237.35     65.58 o
   9   2  12      192.01      155.08     75.27 o
  10   2  12     1638.50     1646.87    104.00 o
  11   2  12      135.45      127.48     90.17 o
  12   2  12      577.37      919.38    157.87 o
 -13   3  12      178.97      157.20     64.04 o
 -12   3  12       53.75       48.07     52.56 o
 -11   3  12      320.07      301.64     49.15 o
 -10   3  12      733.27      745.62     60.25 o
  -9   3  12       79.72       74.79     48.04 o
  -8   3  12     2092.35     2316.48    113.09 o
  -7   3  12      410.31      452.70     55.58 o
  -6   3  12     1402.55     1380.55     63.41 o
  -5   3  12      453.45      520.94     47.51 o
  -4   3  12       80.90       58.66     43.77 o
  -3   3  12      319.43      275.67     32.22 o
  -2   3  12       12.63        4.18     29.95 o
  -1   3  12      222.22      184.00     32.46 o
   0   3  12       33.38       60.63     45.21 o
   1   3  12     3481.77     3375.37     63.90 o
   2   3  12     2339.29     2196.50     53.01 o
   3   3  12     4728.13     4735.65     90.47 o
   4   3  12      117.10       69.77     34.81 o
   5   3  12      940.46      861.27     45.86 o
   6   3  12     3570.79     3359.50     67.05 o
   7   3  12       70.08       83.93     44.89 o
   8   3  12        2.94        0.68     52.94 o
   9   3  12      622.07      586.77     85.43 o
  10   3  12      191.47      215.53     80.72 o
  11   3  12      119.42      127.29     92.60 o
  12   3  12      125.43      173.92    143.83 o
 -13   4  12        2.07      -26.61     58.72 o
 -12   4  12      121.62      101.25     50.74 o
 -11   4  12      100.79      125.51     53.55 o
 -10   4  12      433.79      503.17     55.61 o
  -9   4  12     1140.11     1146.60     71.72 o
  -8   4  12      320.09      293.79     59.86 o
  -7   4  12     1206.58     1181.62     65.28 o
  -6   4  12       54.75       63.96     57.59 o
  -5   4  12        1.87        4.39     46.44 o
  -4   4  12        9.90       -4.77     44.02 o
  -3   4  12       31.92       22.74     31.82 o
  -2   4  12       47.31       66.22     31.72 o
  -1   4  12      108.86       78.76     35.92 o
   0   4  12     1416.88     1208.97     50.45 o
   1   4  12       39.41       50.89     48.88 o
   2   4  12      299.94      342.98     46.49 o
   3   4  12     1216.43     1174.58     44.78 o
   4   4  12     3388.40     3329.87     60.73 o
   5   4  12     2067.86     1925.46     61.53 o
   6   4  12      106.33       93.60     39.60 o
   7   4  12     1546.61     1401.67     75.58 o
   8   4  12        1.08      -26.87     54.61 o
   9   4  12       88.64       87.49     76.09 o
  10   4  12      846.35      836.04     92.95 o
  11   4  12       28.20      -60.57     89.66 o
  12   4  12      500.34      627.22    149.14 o
 -13   5  12      493.01      593.58     75.31 o
 -12   5  12      666.66      852.01     69.30 o
 -11   5  12     1025.25      916.64     72.98 o
 -10   5  12       52.40       26.66     58.02 o
  -9   5  12      398.65      363.12     62.42 o
  -8   5  12        9.01       12.05     53.06 o
  -7   5  12      837.43      769.91     63.25 o
  -6   5  12      987.37      987.11     64.27 o
  -5   5  12     4404.57     4558.89    119.23 o
  -4   5  12      435.61      353.41     36.71 o
  -3   5  12       76.32       27.95     35.09 o
  -2   5  12      244.96      302.20     53.19 o
  -1   5  12      160.98      183.32     43.74 o
   0   5  12      437.80      419.42     45.89 o
   1   5  12     1564.77     1481.85     53.09 o
   2   5  12        0.27       -9.59     41.37 o
   3   5  12     1469.88     1536.16     46.55 o
   4   5  12       15.94      -13.76     35.96 o
   5   5  12      502.63      417.25     37.83 o
   6   5  12      398.56      445.25     41.86 o
   7   5  12      502.23      362.20     56.00 o
   8   5  12        9.10        6.04     53.50 o
   9   5  12     1161.46     1396.52     90.10 o
  10   5  12        3.74       19.65     82.55 o
  11   5  12        9.22       45.99    117.41 o
 -13   6  12       96.06       42.09     75.11 o
 -12   6  12        7.96       29.93     67.69 o
 -11   6  12      986.54     1187.17     74.20 o
 -10   6  12      194.20      226.78     64.35 o
  -9   6  12     1478.60     1412.31     70.71 o
  -8   6  12      247.33      237.23     68.69 o
  -7   6  12     1058.44     1121.16     94.09 o
  -6   6  12     1733.67     1577.15    102.93 o
  -5   6  12       38.05       23.52     90.32 o
  -4   6  12      291.33      190.47     44.22 o
  -3   6  12     1199.78      990.18    104.84 o
  -2   6  12      504.89      465.81     57.24 o
  -1   6  12     2465.80     2684.55     90.64 o
   0   6  12      118.20       89.14     43.88 o
   1   6  12      974.68     1036.58     51.72 o
   2   6  12      247.07      194.19     41.43 o
   3   6  12      467.38      495.49     45.00 o
   4   6  12       38.74       30.34     40.04 o
   5   6  12      529.22      567.72     39.48 o
   6   6  12       41.63       21.99     38.19 o
   7   6  12     1957.28     1976.35     72.62 o
   8   6  12      852.45      800.59     63.71 o
   9   6  12       34.55       -1.20    124.81 o
  10   6  12        9.02       27.75    135.66 o
 -13   7  12      947.16     1032.40     93.97 o
 -12   7  12      226.06      254.32     81.14 o
 -11   7  12      297.40      342.87     67.02 o
 -10   7  12      140.45      232.15     67.98 o
  -9   7  12      150.39      192.92     68.05 o
  -8   7  12      378.92      370.58     71.73 o
  -7   7  12       68.17       96.36     82.18 o
  -6   7  12      590.09      633.50    106.43 o
  -5   7  12     1336.65     1410.59     65.54 o
  -4   7  12        8.19       26.85     48.99 o
  -3   7  12     1262.62     1209.79     59.42 o
  -2   7  12      607.79      560.97     73.87 o
  -1   7  12      519.86      556.21     59.48 o
   0   7  12     1351.30     1362.54     65.78 o
   1   7  12      980.79      971.39     64.42 o
   2   7  12       91.96       69.90     46.47 o
   3   7  12      534.82      535.03     44.69 o
   4   7  12       75.24       69.69     42.45 o
   5   7  12      108.20      110.03     47.51 o
   6   7  12      436.61      424.18     59.02 o
   7   7  12        4.31       20.33     75.78 o
   8   7  12      347.01      410.03     83.07 o
   9   7  12      676.00      609.10    126.17 o
 -12   8  12      572.28      626.74    142.13 o
 -11   8  12       41.65       69.56     73.28 o
 -10   8  12      103.61       79.41     67.40 o
  -9   8  12       90.66       65.78     66.93 o
  -8   8  12       35.47       36.71     85.16 o
  -7   8  12      788.85      770.45     95.47 o
  -6   8  12     1172.67     1113.92    100.48 o
  -5   8  12      130.31      106.71     54.55 o
  -4   8  12      680.92      706.55     63.37 o
  -3   8  12      788.76      732.09     56.52 o
  -2   8  12      843.98      694.51     61.15 o
  -1   8  12     1238.83     1160.71     66.19 o
   0   8  12      111.52      103.25     57.38 o
   1   8  12       57.54       74.40     53.35 o
   2   8  12      267.94      279.68     57.16 o
   3   8  12      108.27      133.55     42.63 o
   4   8  12      674.75      528.39     50.02 o
   5   8  12       24.18       25.25     48.24 o
   6   8  12     1126.24     1221.28     68.68 o
   7   8  12       66.18       55.12     76.68 o
   8   8  12      387.19      268.97    186.81 o
   9   8  12      125.76     -115.36    138.31 o
 -11   9  12       15.30       31.64    124.19 o
 -10   9  12      174.48      241.55     75.42 o
  -9   9  12      207.89      245.54     88.98 o
  -8   9  12      633.40      635.69     91.53 o
  -7   9  12       79.89       41.42     86.45 o
  -6   9  12      668.61      611.15     98.16 o
  -5   9  12      625.52      604.90     65.20 o
  -4   9  12      404.04      438.02     59.18 o
  -3   9  12        0.24       18.34     53.37 o
  -2   9  12     1437.98     1299.31     72.34 o
  -1   9  12        0.15       -5.22     60.29 o
   0   9  12     3410.54     3839.10    176.30 o
   1   9  12      468.55      498.05     64.20 o
   2   9  12       12.50        8.00     57.14 o
   3   9  12        1.51       -4.13     52.41 o
   4   9  12      149.78      223.75     45.02 o
   5   9  12       76.09       91.86     41.09 o
   6   9  12      829.05      901.19     89.78 o
   7   9  12      140.67      123.59     71.44 o
   8   9  12     2057.66     1922.12    366.74 o
 -10  10  12       74.10      149.85     97.44 o
  -9  10  12       13.91       13.31     85.27 o
  -8  10  12       58.90       29.98     88.81 o
  -7  10  12      322.69      335.48     88.83 o
  -6  10  12     1730.02     1893.53    231.62 o
  -5  10  12        0.32       -6.07     58.48 o
  -4  10  12      169.53      263.52     62.95 o
  -3  10  12        3.60       26.60     51.69 o
  -2  10  12      344.98      298.01     62.63 o
  -1  10  12        0.87       -8.70     58.44 o
   0  10  12     1202.39     1152.31     72.29 o
   1  10  12      394.02      428.30     66.33 o
   2  10  12      902.10     1015.71     72.75 o
   3  10  12       86.57      120.12     54.09 o
   4  10  12      144.86      102.34     53.55 o
   5  10  12      111.47       96.08     40.46 o
   6  10  12      324.88      425.13     65.19 o
   7  10  12       68.22      210.25     77.17 o
   8  10  12      567.79      594.08     87.35 o
 -10  11  12      404.68      290.75    113.72 o
  -9  11  12      159.33      145.29    106.73 o
  -8  11  12      157.14       72.94     84.52 o
  -7  11  12       67.41       57.68     88.37 o
  -6  11  12      480.16      505.19     72.02 o
  -5  11  12      146.50      171.22     66.03 o
  -4  11  12      163.25      236.68     62.82 o
  -3  11  12      372.88      408.50     59.35 o
  -2  11  12      256.71      268.25     57.94 o
  -1  11  12       13.34        1.45     59.96 o
   0  11  12      874.77      883.83     74.53 o
   1  11  12      184.72      205.34     62.47 o
   2  11  12        2.29      -20.23     62.95 o
   3  11  12        4.77       -0.73     58.95 o
   4  11  12      273.88      220.52     52.94 o
   5  11  12        6.62       -3.06     51.14 o
   6  11  12      329.03      289.69     65.09 o
   7  11  12        0.37       32.78     84.16 o
   8  11  12     1494.28     1544.60    146.70 o
 -10  12  12       34.02      -40.41     99.30 o
  -9  12  12       61.85       78.67    100.41 o
  -8  12  12      179.72      161.87    114.05 o
  -7  12  12        1.43        3.68     84.87 o
  -6  12  12      336.04      386.41     72.55 o
  -5  12  12      223.45      226.57     66.85 o
  -4  12  12      496.13      527.47     70.42 o
  -3  12  12       20.14       56.84     57.06 o
  -2  12  12       97.92       58.14     58.06 o
  -1  12  12      394.63      438.41     69.48 o
   0  12  12      190.64      148.70     67.36 o
   1  12  12      202.07      175.88     63.09 o
   2  12  12     1046.06     1010.73     76.04 o
   3  12  12       20.80       12.97     59.77 o
   4  12  12      328.50      329.17     55.89 o
   5  12  12      326.75      386.45     58.22 o
   6  12  12      327.43      289.09     68.14 o
   7  12  12      121.29       60.37     78.49 o
   8  12  12     1005.28      941.43    133.74 o
  -9  13  12       30.50      -17.19    115.51 o
  -8  13  12       75.11       66.29    104.84 o
  -7  13  12      310.90      447.70    122.96 o
  -6  13  12      116.62      179.91     68.12 o
  -5  13  12      205.15      272.75     69.60 o
  -4  13  12      326.13      242.97     72.42 o
  -3  13  12      900.47      987.77     67.41 o
  -2  13  12        2.09       -2.81     59.25 o
  -1  13  12      107.44      165.98     69.48 o
   0  13  12      106.27      127.84     69.04 o
   1  13  12      165.04      188.57     64.11 o
   2  13  12       32.09      105.13     62.95 o
   3  13  12      804.61      824.03     68.70 o
   4  13  12      193.73      188.74     56.64 o
   5  13  12      143.72      136.85     65.44 o
   6  13  12      565.84      612.31     94.83 o
   7  13  12      115.76       75.01    117.44 o
   8  13  12      590.53      542.24    127.17 o
  -7  14  12      480.62      620.77    133.90 o
  -6  14  12      399.68      358.86     93.17 o
  -5  14  12      311.99      345.00    108.60 o
  -4  14  12       50.17       20.30     71.60 o
  -3  14  12        4.31       26.43     58.86 o
  -2  14  12      104.97      191.79     71.52 o
  -1  14  12      739.83      758.73     79.00 o
   0  14  12        1.03      -21.03     67.45 o
   1  14  12       11.71      -52.11     67.85 o
   2  14  12       52.55       56.07     63.16 o
   3  14  12       75.80       50.28     64.81 o
   4  14  12       20.36       16.68     65.30 o
   5  14  12      973.42     1210.09    103.70 o
   6  14  12       19.27      -31.17    137.08 o
  -6  15  12        0.23       24.22    123.71 o
  -5  15  12        6.92      -27.14    127.67 o
  -4  15  12      413.24      451.50    129.89 o
  -3  15  12      256.07      396.20     89.51 o
  -2  15  12      139.37      125.74     90.96 o
  -1  15  12      490.03      463.02     97.96 o
   0  15  12      231.25      132.74    101.18 o
   1  15  12      258.97      292.42     83.67 o
   2  15  12      350.56      328.15     82.04 o
   3  15  12      867.11      788.40     90.79 o
   4  15  12       17.84       17.52    120.61 o
   5  15  12      528.01      633.17    148.17 o
   6  15  12        0.07      -26.60    144.09 o
  -6  16  12        0.27       97.36    143.33 o
  -5  16  12       35.07       84.02    127.78 o
  -4  16  12        0.46      -60.92    133.43 o
  -3  16  12        9.05       -9.82    121.12 o
  -2  16  12        1.65      -30.28    118.78 o
  -1  16  12      784.24      747.52    139.75 o
   0  16  12        9.28       40.41    125.45 o
 -13   0  13      400.35      488.00    126.96 o
 -11   0  13      686.36      637.69     88.33 o
  -9   0  13      709.75      747.02     72.54 o
  -7   0  13     2722.63     2526.41    102.94 o
  -5   0  13        5.04       43.61     72.48 o
  -3   0  13     5114.34     5360.22    137.52 o
  -1   0  13     2626.10     2564.56     96.59 o
   1   0  13     1144.05     1228.74     82.33 o
   3   0  13      169.37      154.60     54.49 o
   5   0  13     1575.34     1703.07    111.47 o
   7   0  13     2256.79     2426.35    248.09 o
   9   0  13      597.66      551.61    118.64 o
  11   0  13     1173.29     1380.35    167.54 o
 -13   1  13      976.53     1181.61    137.59 o
 -12   1  13       60.60       93.64     54.54 o
 -11   1  13      149.49      181.72     49.02 o
 -10   1  13       43.49       63.36     44.11 o
  -9   1  13       99.35      122.47     47.97 o
  -8   1  13       79.50       94.31     45.75 o
  -7   1  13       51.41       33.29     49.83 o
  -6   1  13        0.06      -20.08     51.09 o
  -5   1  13     3036.53     3222.43     92.86 o
  -4   1  13       10.57       -9.79     49.66 o
  -3   1  13      252.60      227.35     57.90 o
  -2   1  13     1263.49     1377.14     65.22 o
  -1   1  13      555.27      532.41     56.42 o
   0   1  13      223.14      247.87     48.59 o
   1   1  13       54.75       63.23     48.21 o
   2   1  13        3.93       19.69     44.45 o
   3   1  13       53.83       70.30     38.84 o
   4   1  13       45.36       57.67     37.03 o
   5   1  13      622.22      541.72     40.10 o
   6   1  13       12.56       -2.09     39.86 o
   7   1  13       10.40      -14.24     46.99 o
   8   1  13       12.72       33.41     72.58 o
   9   1  13     4777.73     4596.00    126.77 o
  10   1  13      259.10      220.39     90.42 o
  11   1  13      933.08      987.69    107.80 o
 -13   2  13      200.15      174.38     77.62 o
 -12   2  13      126.93      172.05     52.63 o
 -11   2  13      289.95      325.48     47.80 o
 -10   2  13       17.31      -12.91     47.92 o
  -9   2  13     1044.94      884.31     56.09 o
  -8   2  13        0.70       -8.18     56.07 o
  -7   2  13      272.69      301.29     52.55 o
  -6   2  13      116.44      136.99     49.41 o
  -5   2  13      128.40      121.71     53.00 o
  -4   2  13      901.75     1055.71     65.59 o
  -3   2  13     1087.62     1177.73     61.41 o
  -2   2  13        1.03       11.77     45.10 o
  -1   2  13      761.54      778.93     49.69 o
   0   2  13     1161.23     1139.19     54.70 o
   1   2  13     1347.44     1420.47     53.57 o
   2   2  13      175.06      160.65     42.14 o
   3   2  13      604.39      513.69     36.95 o
   4   2  13      589.48      554.37     45.44 o
   5   2  13       24.34       13.73     40.07 o
   6   2  13      146.53      121.72     40.28 o
   7   2  13      753.88      746.57     61.74 o
   8   2  13      345.17      350.34     74.12 o
   9   2  13      162.15      160.26     80.51 o
  10   2  13      590.36      445.84     92.25 o
  11   2  13      407.68      614.52    134.43 o
 -13   3  13      175.58      165.48     60.26 o
 -12   3  13        3.65        1.37     49.48 o
 -11   3  13       59.00       68.90     48.81 o
 -10   3  13      296.96      253.14     56.49 o
  -9   3  13        0.29       35.05     56.97 o
  -8   3  13     1057.11     1102.15     64.13 o
  -7   3  13      455.27      434.88     53.87 o
  -6   3  13      152.57      158.48     51.74 o
  -5   3  13     1447.89     1523.10     63.61 o
  -4   3  13       19.38      -13.05     50.42 o
  -3   3  13      196.82      193.66     48.69 o
  -2   3  13      663.22      777.52     54.64 o
  -1   3  13      866.29      856.08     52.98 o
   0   3  13      576.80      618.24     50.08 o
   1   3  13      964.23      927.39     51.35 o
   2   3  13      104.60      124.22     49.14 o
   3   3  13     2420.29     2477.77     76.14 o
   4   3  13      100.12       72.81     41.10 o
   5   3  13        9.33       14.46     41.02 o
   6   3  13     2228.10     2206.36    124.83 o
   7   3  13        2.58       41.73     55.14 o
   8   3  13        5.89       10.41     69.22 o
   9   3  13     1321.31     1350.21     90.95 o
  10   3  13        4.03      -27.46     83.76 o
  11   3  13       17.51       70.47    119.78 o
 -13   4  13        6.95        0.76     68.59 o
 -12   4  13      231.15      249.47     51.97 o
 -11   4  13      296.59      344.75     66.98 o
 -10   4  13      348.26      315.60     61.81 o
  -9   4  13       54.45       37.72     61.72 o
  -8   4  13      319.89      427.46     69.31 o
  -7   4  13      174.78      129.29     77.31 o
  -6   4  13     1026.42     1119.61     61.95 o
  -5   4  13      552.28      415.45     55.92 o
  -4   4  13      780.23      828.18     71.75 o
  -3   4  13      177.03      221.68     52.82 o
  -2   4  13      547.31      604.80     58.32 o
  -1   4  13       69.50       51.74     35.75 o
   0   4  13      617.03      698.61     54.89 o
   1   4  13      816.27      867.78     56.93 o
   2   4  13     1517.00     1437.21     60.23 o
   3   4  13       50.13       23.34     43.20 o
   4   4  13     2623.66     2585.85     59.57 o
   5   4  13      196.66      150.67     40.39 o
   6   4  13        6.89       -9.49     39.94 o
   7   4  13      153.32      161.44     55.67 o
   8   4  13      206.26      255.42     70.55 o
   9   4  13        3.74      -16.63     74.24 o
  10   4  13      227.10      226.05     81.76 o
  11   4  13      232.56      397.73    130.74 o
 -12   5  13      221.69      354.59     72.10 o
 -11   5  13      147.56      153.11     61.96 o
 -10   5  13      812.14      838.26     72.53 o
  -9   5  13       49.00       59.67     60.01 o
  -8   5  13     1991.78     1838.56     83.56 o
  -7   5  13        0.28       39.54     52.53 o
  -6   5  13      127.97      114.44     51.27 o
  -5   5  13      101.01      104.03     50.54 o
  -4   5  13       92.53       99.42     51.80 o
  -3   5  13     1164.76      935.73     60.23 o
  -2   5  13     1425.04     1592.77     50.76 o
  -1   5  13      355.86      330.42     42.30 o
   0   5  13       12.46       26.75     39.90 o
   1   5  13       35.35       33.54     41.21 o
   2   5  13       46.22       18.12     49.13 o
   3   5  13       41.52       24.15     45.18 o
   4   5  13     2771.17     2685.74     54.97 o
   5   5  13     1728.85     1504.14     59.19 o
   6   5  13     3389.56     3491.26    133.16 o
   7   5  13     1235.91     1017.40     96.60 o
   8   5  13      108.32       91.48     57.19 o
   9   5  13        0.13      -36.87    129.55 o
 -12   6  13       33.49       13.81    115.88 o
 -11   6  13       85.74       59.52     65.72 o
 -10   6  13       48.69      -18.67     61.05 o
  -9   6  13      101.10      147.89     62.45 o
  -8   6  13      293.82      257.45     55.53 o
  -7   6  13       43.06       84.23     60.96 o
  -6   6  13     1182.38     1222.46     67.55 o
  -5   6  13      243.44      239.58     52.09 o
  -4   6  13     1163.59     1061.68     63.99 o
  -3   6  13      152.63       82.21     65.98 o
  -2   6  13        6.09      -20.52     41.30 o
  -1   6  13       65.84       69.36     44.75 o
   0   6  13      256.32      260.83     45.47 o
   1   6  13        2.67       18.13     40.11 o
   2   6  13      386.54      410.13     43.36 o
   3   6  13        0.65      -20.12     43.50 o
   4   6  13     4111.96     4146.41    201.30 o
   5   6  13     1740.09     1614.56     88.88 o
   6   6  13        1.68       -7.13     46.37 o
   7   6  13      124.68      153.54     78.23 o
   8   6  13      402.42      348.79     83.22 o
   9   6  13       90.84      154.34    137.18 o
 -11   7  13      354.79      354.21     63.55 o
 -10   7  13      273.80      344.10     66.16 o
  -9   7  13        1.53       46.47     57.12 o
  -8   7  13      780.93      842.22     82.47 o
  -7   7  13      507.16      606.64     71.85 o
  -6   7  13      340.60      270.31     67.58 o
  -5   7  13      274.51      203.12     71.10 o
  -4   7  13      570.28      621.38     76.73 o
  -3   7  13     1020.10     1027.16     98.64 o
  -2   7  13     1302.73     1494.22     93.83 o
  -1   7  13      243.89      230.40     47.16 o
   0   7  13        9.71       36.60     45.93 o
   1   7  13       23.29       -1.95     45.18 o
   2   7  13       10.44       -2.92     44.67 o
   3   7  13      121.70      132.80     44.57 o
   4   7  13       89.10      119.24     43.51 o
   5   7  13       36.75       32.82     47.33 o
   6   7  13     2589.82     2528.88     83.46 o
   7   7  13     2337.32     2411.58    108.92 o
   8   7  13       30.64       81.87     80.41 o
 -11   8  13       44.91      137.56    105.11 o
 -10   8  13      398.40      444.28     87.96 o
  -9   8  13     1136.01     1120.07     84.13 o
  -8   8  13      115.98      100.75     69.79 o
  -7   8  13      241.74      245.16     90.07 o
  -6   8  13      168.85      148.97     90.01 o
  -5   8  13       20.99       38.86     72.00 o
  -4   8  13     1332.42     1411.08     86.35 o
  -3   8  13     1592.71     1471.33     71.19 o
  -2   8  13       19.04       14.24     56.92 o
  -1   8  13      785.03      881.84     66.35 o
   0   8  13      358.68      405.36     68.77 o
   1   8  13      320.07      281.14     49.61 o
   2   8  13       52.96      100.83     45.57 o
   3   8  13      337.95      313.66     45.27 o
   4   8  13      460.74      500.37     47.37 o
   5   8  13      715.64      516.84     63.93 o
   6   8  13        0.21       11.26     55.26 o
   7   8  13      923.33      839.53    261.77 o
   8   8  13      145.03      164.77     81.40 o
 -10   9  13       74.39       21.72     98.12 o
  -9   9  13      477.37      660.14     85.39 o
  -8   9  13      323.71      444.30     98.41 o
  -7   9  13     1378.82     1629.15    105.70 o
  -6   9  13       65.22       70.12     80.76 o
  -5   9  13      322.44      390.46     91.09 o
  -4   9  13        4.39      -45.52     76.02 o
  -3   9  13     1861.04     1758.86     96.02 o
  -2   9  13     1182.23     1201.37     69.39 o
  -1   9  13     1360.51     1359.55     71.67 o
   0   9  13       16.39        3.28     58.71 o
   1   9  13      493.05      600.91     64.62 o
   2   9  13       41.21       12.08     59.95 o
   3   9  13      354.06      294.10     50.38 o
   4   9  13        0.30        0.68     42.42 o
   5   9  13       25.61      -33.10     56.51 o
   6   9  13      182.68      173.13     74.38 o
   7   9  13      242.49      475.49    155.02 o
   8   9  13       20.81       47.47    105.74 o
 -10  10  13      123.32      206.67    115.60 o
  -9  10  13      421.12      411.37    123.03 o
  -8  10  13       44.76       14.61     96.96 o
  -7  10  13      102.63      110.72     93.97 o
  -6  10  13       88.45      142.02     93.44 o
  -5  10  13        0.12      -79.05     93.69 o
  -4  10  13        1.91       42.36     71.80 o
  -3  10  13      768.69      757.79     69.76 o
  -2  10  13      262.82      190.06     61.73 o
  -1  10  13     3385.72     3545.49    128.50 o
   0  10  13        2.69       14.44     62.68 o
   1  10  13       67.66        8.26     56.68 o
   2  10  13      132.98      160.25     62.34 o
   3  10  13        3.46       47.28     62.23 o
   4  10  13       23.48       20.97     44.45 o
   5  10  13      668.68      573.14     53.36 o
   6  10  13      455.15      472.74     86.36 o
   7  10  13       58.51      -28.46    109.32 o
   8  10  13       90.61       86.40    107.91 o
 -10  11  13       17.04       56.05    102.49 o
  -9  11  13        7.19       47.34     99.17 o
  -8  11  13      208.10      246.24    117.85 o
  -7  11  13      752.01      808.78    137.66 o
  -6  11  13       24.13       26.08     91.29 o
  -5  11  13      896.42      975.11     99.84 o
  -4  11  13      187.19      216.66     57.88 o
  -3  11  13     1048.67     1165.94     68.33 o
  -2  11  13        1.07      -24.08     63.13 o
  -1  11  13       95.14      102.98     64.70 o
   0  11  13      183.01      161.49     65.72 o
   1  11  13      644.43      630.69     68.90 o
   2  11  13        1.59       -5.56     63.67 o
   3  11  13      551.49      632.56     73.19 o
   4  11  13      265.03      307.56     57.97 o
   5  11  13      395.69      383.21     63.93 o
   6  11  13      166.82      244.16    122.65 o
   7  11  13      783.30      950.78    135.68 o
   8  11  13     1046.84     1113.34    139.97 o
  -8  12  13       93.46       80.33    119.17 o
  -7  12  13      244.85      289.20    118.09 o
  -6  12  13      461.87      397.56    113.22 o
  -5  12  13       59.18       82.94     87.95 o
  -4  12  13      512.09      506.15     63.50 o
  -3  12  13      107.81       92.01     57.42 o
  -2  12  13      103.85       68.97     65.81 o
  -1  12  13      458.55      503.65     71.41 o
   0  12  13        6.82       19.63     66.55 o
   1  12  13       13.03      -25.08     61.53 o
   2  12  13     1161.74     1373.17    100.87 o
   3  12  13       60.51       64.56     69.23 o
   4  12  13       13.89       17.80     69.93 o
   5  12  13      853.04      806.90     94.13 o
   6  12  13       40.78       45.22     78.52 o
   7  12  13      438.07      524.09    132.53 o
   8  12  13        3.88        8.50    125.91 o
  -5  13  13       16.83      104.20    119.66 o
  -4  13  13      177.23      198.53     63.05 o
  -3  13  13      312.47      300.00     61.43 o
  -2  13  13       31.21       10.65     68.46 o
  -1  13  13      164.74      114.34     70.31 o
   0  13  13      166.71      138.06     70.77 o
   1  13  13      110.67       89.48     67.58 o
   2  13  13       42.69       80.89     71.22 o
   3  13  13      532.04      508.38     73.18 o
   4  13  13     1027.41     1079.45     82.97 o
  -4  14  13      431.00      470.14     91.40 o
  -3  14  13       21.60      -44.35     88.75 o
  -2  14  13       10.84      -44.48     90.08 o
  -1  14  13      120.62      136.71     90.43 o
   0  14  13        2.11       87.83     88.60 o
   1  14  13       12.17      -56.37    107.47 o
   2  14  13     1865.76     2167.43    165.88 o
   3  14  13       48.27      -35.23     88.59 o
   4  14  13        2.93      -79.55    124.51 o
   5  14  13      577.52      401.63    131.91 o
  -4  15  13       63.59       84.32     88.01 o
  -3  15  13      151.19       84.55    121.10 o
  -2  15  13      115.65      118.31    111.33 o
  -1  15  13       61.19       13.44    107.31 o
   0  15  13      829.87     1099.81    138.65 o
   1  15  13        2.52      -35.71    117.87 o
 -12   0  14        2.71       -2.79    106.49 o
 -10   0  14      117.42       63.12     69.95 o
  -8   0  14      257.57      284.50     80.60 o
  -6   0  14     3103.96     3062.47    114.07 o
  -4   0  14        3.76       -8.23     76.20 o
  -2   0  14       75.89      179.92     83.78 o
   0   0  14     2590.55     2789.07    105.09 o
   2   0  14       34.04      -10.75     69.73 o
   4   0  14      440.99      472.98     58.47 o
   6   0  14        7.84       19.11     52.07 o
   8   0  14     2583.23     2457.42    152.20 o
  10   0  14      773.20      709.95    138.72 o
 -12   1  14      122.61      198.02     76.07 o
 -11   1  14       26.85       46.34     49.79 o
 -10   1  14      103.15      105.29     48.22 o
  -9   1  14        1.01       39.02     49.39 o
  -8   1  14     2106.30     2050.74     69.45 o
  -7   1  14       35.64       16.57     54.33 o
  -6   1  14        0.72       31.06     54.69 o
  -5   1  14        3.40        9.44     54.94 o
  -4   1  14      164.07      151.02     56.25 o
  -3   1  14      152.70      139.59     54.49 o
  -2   1  14     3787.96     3523.91     80.79 o
  -1   1  14      140.02      192.86     63.77 o
   0   1  14     2795.68     3013.43     75.30 o
   1   1  14      842.38      818.30     58.12 o
   2   1  14      208.93      199.01     50.98 o
   3   1  14       29.17       23.68     43.67 o
   4   1  14      128.48      127.38     39.63 o
   5   1  14      120.68       97.26     38.48 o
   6   1  14     1204.68     1248.21     71.93 o
   7   1  14        0.74       23.41     58.00 o
   8   1  14       78.50       67.34     78.22 o
   9   1  14      503.81      513.84     90.01 o
  10   1  14        4.24      -36.83     86.55 o
 -12   2  14       37.93      116.53     73.76 o
 -11   2  14      511.68      556.00     63.60 o
 -10   2  14      278.38      240.76     57.69 o
  -9   2  14      778.21      874.31     59.66 o
  -8   2  14      182.70      264.02     52.92 o
  -7   2  14      100.99       75.80     51.99 o
  -6   2  14      934.46      831.49     67.39 o
  -5   2  14        0.38      -55.66     55.66 o
  -4   2  14      198.85      184.14     56.24 o
  -3   2  14     1654.63     1773.34    100.31 o
  -2   2  14     1077.34     1124.29     63.59 o
  -1   2  14      467.74      451.56     56.69 o
   0   2  14     2647.68     2834.35     75.05 o
   1   2  14      248.99      222.72     47.51 o
   2   2  14        8.36       23.28     43.27 o
   3   2  14      153.33      134.47     44.77 o
   4   2  14        9.42       31.15     43.41 o
   5   2  14        4.50       36.34     42.37 o
   6   2  14       31.91       22.66     40.53 o
   7   2  14        9.92        3.65     59.53 o
   8   2  14      499.75      570.76     78.59 o
   9   2  14       56.79       22.05     79.82 o
  10   2  14      734.43      560.02    132.73 o
 -12   3  14       32.96      -47.98     98.02 o
 -11   3  14       38.08       -4.12     56.53 o
 -10   3  14       12.60       57.24     61.79 o
  -9   3  14      179.29      184.09     65.38 o
  -8   3  14      761.54      813.96     60.39 o
  -7   3  14      238.82      231.01     53.59 o
  -6   3  14      265.55      275.24     55.28 o
  -5   3  14     1375.67     1330.30     67.55 o
  -4   3  14        3.25       56.82     53.74 o
  -3   3  14       57.69      103.29     55.90 o
  -2   3  14      842.59      805.04     54.97 o
  -1   3  14      214.73      228.43     48.79 o
   0   3  14      173.40      255.61     50.69 o
   1   3  14     1085.14     1069.73     53.02 o
   2   3  14     1628.48     1708.54     61.86 o
   3   3  14      111.82      108.79     50.22 o
   4   3  14        1.26      -16.96     42.66 o
   5   3  14       24.04       12.40     41.87 o
   6   3  14      661.08      825.95     48.33 o
   7   3  14      145.84      158.73     58.00 o
   8   3  14        2.22       16.56     75.13 o
   9   3  14     1374.73     1443.41     98.59 o
  10   3  14      151.63      178.59    109.92 o
  11   3  14      347.33      461.80    127.42 o
 -12   4  14       66.11      -17.41     79.76 o
 -11   4  14      511.72      423.95     82.74 o
 -10   4  14      426.81      464.84     70.26 o
  -9   4  14     1107.07     1115.71     92.18 o
  -8   4  14      267.14      297.49     65.13 o
  -7   4  14      289.66      305.59     61.23 o
  -6   4  14      448.50      430.31     59.26 o
  -5   4  14       12.79       78.45     55.45 o
  -4   4  14        2.39      -33.63     57.64 o
  -3   4  14      930.99      959.41     64.33 o
  -2   4  14      169.64      187.64     56.24 o
  -1   4  14      145.66      150.40     55.60 o
   0   4  14      390.41      405.14     57.54 o
   1   4  14      667.89      672.31     57.60 o
   2   4  14        1.72       16.69     49.20 o
   3   4  14      386.87      351.20     54.18 o
   4   4  14        8.57       19.90     41.25 o
   5   4  14      439.44      516.52     45.70 o
   6   4  14      137.62       89.82     48.15 o
   7   4  14      442.99      464.43     61.70 o
   8   4  14       22.20       87.05     70.40 o
   9   4  14        8.09       44.34    101.10 o
 -11   5  14      324.22      271.28    114.60 o
 -10   5  14       71.05       58.38     61.77 o
  -9   5  14        7.62       12.89     63.06 o
  -8   5  14      163.40       99.75     63.50 o
  -7   5  14     1267.42     1252.54     81.03 o
  -6   5  14      172.67      205.94     59.36 o
  -5   5  14     1444.89     1701.80     75.42 o
  -4   5  14       54.72       84.38     58.14 o
  -3   5  14        1.90      -23.25     54.04 o
  -2   5  14      281.50      250.81     59.20 o
  -1   5  14       10.41       48.18     57.00 o
   0   5  14       11.01        8.23     50.06 o
   1   5  14      146.82      140.75     53.30 o
   2   5  14      672.99      687.86     55.51 o
   3   5  14     3395.87     3506.94    110.99 o
   4   5  14       19.73      -14.51     49.43 o
   5   5  14      206.39      178.92     49.37 o
   6   5  14      600.79      602.89     85.25 o
   7   5  14      141.66       24.51     80.23 o
   8   5  14       40.29       96.57    133.75 o
 -11   6  14       87.91      123.00    114.99 o
 -10   6  14       53.32       93.78    108.11 o
  -9   6  14      534.04      496.10     71.03 o
  -8   6  14      161.91      159.96     60.48 o
  -7   6  14      237.48      189.12     53.64 o
  -6   6  14      383.78      373.94     61.50 o
  -5   6  14      443.16      578.04     56.01 o
  -4   6  14      256.07      251.37     54.92 o
  -3   6  14      685.71      732.13     62.55 o
  -2   6  14        3.73      -23.53     49.91 o
  -1   6  14       12.04      -15.64     50.57 o
   0   6  14      326.59      330.03     42.77 o
   1   6  14       65.44       70.11     41.49 o
   2   6  14     1366.30     1319.09     62.20 o
   3   6  14      712.56      640.87     55.10 o
   4   6  14       14.56       25.33     49.60 o
   5   6  14     3799.85     3868.87    106.69 o
   6   6  14      364.66      294.40     78.27 o
   7   6  14      681.21      682.95    147.17 o
 -11   7  14       24.01       -9.95    104.48 o
 -10   7  14       70.30      -38.54    100.61 o
  -9   7  14      270.85      266.10     72.17 o
  -8   7  14      170.02      145.24     62.41 o
  -7   7  14      430.82      488.77     62.43 o
  -6   7  14        2.80       -8.94     55.60 o
  -5   7  14     1974.05     2021.52     82.00 o
  -4   7  14      576.02      577.67     75.19 o
  -3   7  14       42.47       21.28     53.31 o
  -2   7  14       30.44       14.60     57.62 o
  -1   7  14       38.28       50.69     56.60 o
   0   7  14      666.81      602.93     49.38 o
   1   7  14      220.50      206.31     42.12 o
   2   7  14       42.07       45.07     42.65 o
   3   7  14     1050.44     1049.00     59.44 o
   4   7  14     1673.65     1654.61     66.89 o
   5   7  14      436.37      363.94     53.03 o
   6   7  14      271.48      220.53     81.26 o
   7   7  14        2.04       32.93     77.99 o
 -10   8  14      285.53      353.19    121.32 o
  -9   8  14       93.90      135.74    118.81 o
  -8   8  14      392.65      449.59     69.43 o
  -7   8  14      156.24      158.29     77.13 o
  -6   8  14      813.88      756.24     72.09 o
  -5   8  14       30.62       34.74     63.08 o
  -4   8  14      740.30      773.43     98.49 o
  -3   8  14     1496.35     1516.21    109.39 o
  -2   8  14       17.89       47.66     64.59 o
  -1   8  14       24.33       10.13     58.59 o
   0   8  14       23.52       24.48     46.65 o
   1   8  14      210.87      202.64     49.96 o
   2   8  14      771.23      679.38     59.40 o
   3   8  14       47.95       35.95     46.47 o
   4   8  14      189.42      147.48     51.08 o
   5   8  14      382.09      421.56     52.04 o
   6   8  14      716.31      764.22     95.41 o
   7   8  14     1456.54     1332.20    137.88 o
  -9   9  14        0.60       -3.95     97.96 o
  -8   9  14        7.85       14.65    115.19 o
  -7   9  14        0.51       67.00     72.54 o
  -6   9  14      178.17      184.20     74.55 o
  -5   9  14      205.55      219.55     74.14 o
  -4   9  14      462.09      532.24    101.04 o
  -3   9  14      201.56      301.44     87.15 o
  -2   9  14      509.13      541.27     96.82 o
  -1   9  14       22.09       19.98     57.87 o
   0   9  14      410.08      374.99     59.68 o
   1   9  14       13.74       11.28     48.92 o
   2   9  14       78.69      111.27     48.69 o
   3   9  14      191.24      177.58     48.64 o
   4   9  14      649.26      636.88    118.08 o
   5   9  14       44.63       33.24     81.84 o
   6   9  14     1083.92     1054.14    140.30 o
   7   9  14       16.81      -13.92    119.73 o
  -8  10  14       59.11      124.38    123.75 o
  -7  10  14      312.82      205.40    122.68 o
  -6  10  14     1150.39     1195.64     89.86 o
  -5  10  14      193.00      219.09     79.60 o
  -4  10  14     2499.02     2646.93    140.44 o
  -3  10  14      100.59      122.25     88.06 o
  -2  10  14       10.33      -47.66     81.04 o
  -1  10  14        4.63       41.39     57.48 o
   0  10  14       55.19       44.74     58.48 o
   1  10  14      114.50      101.03     62.86 o
   2  10  14      534.56      519.34     54.79 o
   3  10  14      101.54       93.04     50.51 o
   4  10  14       30.63       39.54     48.67 o
   5  10  14      109.87      109.90    128.01 o
   6  10  14       94.01      148.35    110.20 o
   7  10  14      343.12      423.72    117.06 o
  -6  11  14       35.05      -19.42     91.73 o
  -5  11  14       26.19      -83.87     83.87 o
  -4  11  14      361.38      321.03     85.09 o
  -3  11  14      545.12      639.57    103.67 o
  -2  11  14      585.29      693.05    132.86 o
  -1  11  14        2.19      -27.48     60.01 o
   0  11  14      444.89      369.66     64.25 o
   1  11  14      238.19      230.80     69.23 o
   2  11  14       35.75       61.86     62.91 o
   3  11  14       26.31        3.05     51.76 o
   4  11  14      801.63      901.57     65.44 o
   5  11  14      268.58      389.03     82.14 o
   6  11  14        5.78      -80.07    121.06 o
   7  11  14       25.01       90.24    121.75 o
  -5  12  14      650.80      849.05    173.33 o
  -4  12  14      357.16      327.20    159.73 o
  -3  12  14        1.37      -64.48    155.61 o
  -2  12  14       97.38      154.67     87.79 o
  -1  12  14     1369.84     1393.28    124.87 o
   0  12  14      522.32      498.65     70.84 o
   1  12  14      309.04      263.59     72.64 o
   2  12  14     2693.07     2852.05    194.76 o
   3  12  14      295.72      317.22     87.39 o
   4  12  14      115.93      162.00     66.02 o
  -4  13  14      384.50      443.90    162.00 o
  -2  13  14      218.77      305.23    105.21 o
  -1  13  14        6.28        8.23     88.33 o
   0  13  14      249.16      223.80     89.69 o
   1  13  14     1452.14     1557.14    200.71 o
   2  13  14      261.15      322.66     88.99 o
   3  13  14        2.49        6.92     89.07 o
  -2  14  14      243.34      229.86    107.96 o
  -1  14  14     1473.55     1430.17    136.52 o
   0  14  14       43.25       66.98    108.64 o
   1  14  14      121.02      117.66    113.08 o
   3  14  14      102.73      229.26    173.79 o
  -9   0  15      266.37      350.51     92.51 o
  -7   0  15       37.26       27.85     83.67 o
  -5   0  15      152.46      135.30     82.57 o
  -3   0  15     4842.00     5010.40    339.19 o
  -1   0  15      502.91      641.89     91.17 o
   1   0  15      210.10      149.27     74.44 o
   3   0  15       17.46       20.30     69.49 o
   5   0  15      319.84      431.91     60.61 o
   7   0  15        3.18       22.72    109.53 o
   9   0  15      149.74      186.52    122.47 o
 -10   1  15        9.66       -0.88     80.42 o
  -9   1  15      963.20     1084.76     67.73 o
  -8   1  15       40.14        9.41     55.89 o
  -7   1  15      507.52      496.22     63.23 o
  -6   1  15       91.97       96.97     61.82 o
  -5   1  15      873.37      803.46     64.60 o
  -4   1  15        5.10        0.91     56.54 o
  -3   1  15       95.79      123.03     59.73 o
  -2   1  15      870.60      837.53     66.35 o
  -1   1  15     1216.00     1515.76     69.88 o
   0   1  15      449.95      443.13     56.62 o
   1   1  15       36.48       64.75     54.72 o
   2   1  15       86.16       95.59     51.33 o
   3   1  15      599.33      573.47     56.01 o
   4   1  15        0.47       -6.01     39.79 o
   5   1  15      207.22      179.17     44.42 o
   6   1  15      315.67      336.25     54.45 o
   7   1  15      107.51      153.04     79.07 o
   8   1  15        0.24       30.55     77.22 o
   9   1  15     1248.02     1251.01    136.33 o
 -10   2  15      260.81      358.08    125.57 o
  -9   2  15      796.91      918.27     63.96 o
  -8   2  15      265.80      319.81     60.46 o
  -7   2  15       26.65       79.17     57.42 o
  -6   2  15      351.74      407.26     64.58 o
  -5   2  15        3.58       18.02     54.06 o
  -4   2  15      335.04      346.02     58.45 o
  -3   2  15     2728.96     3080.76     89.85 o
  -2   2  15        4.46       14.20     56.37 o
  -1   2  15      261.37      250.20     59.82 o
   0   2  15     1029.69     1122.70     63.22 o
   1   2  15      562.05      523.36     57.16 o
   2   2  15      123.74       82.37     52.04 o
   3   2  15      167.61      171.64     58.73 o
   4   2  15      304.42      349.84     53.67 o
   5   2  15      949.83      965.50     52.30 o
   6   2  15        0.44        1.09     50.52 o
   7   2  15       43.24       13.63     76.34 o
   8   2  15      195.76      219.44     84.42 o
   9   2  15      483.05      437.81    124.32 o
 -10   3  15      378.16      374.44    128.26 o
  -9   3  15       39.64       52.60     66.78 o
  -8   3  15      419.91      431.92     66.00 o
  -7   3  15      444.77      446.85     63.21 o
  -6   3  15       88.39       75.40     55.51 o
  -5   3  15      574.06      473.63     55.23 o
  -4   3  15      858.34      881.62     67.02 o
  -3   3  15       23.49       13.31     52.92 o
  -2   3  15      636.42      654.08     61.09 o
  -1   3  15      665.08      917.64     57.39 o
   0   3  15      356.93      428.41     52.76 o
   1   3  15      347.64      346.09     55.66 o
   2   3  15       35.14       29.88     58.41 o
   3   3  15      136.83      118.58     57.65 o
   4   3  15        8.34       20.88     50.78 o
   5   3  15       95.31       56.05     44.23 o
   6   3  15      558.63      607.68     96.46 o
   7   3  15      157.90      175.63     73.98 o
   8   3  15        8.58       19.16     79.07 o
   9   3  15      451.79      359.38    117.10 o
  -9   4  15       23.28      -52.94    101.08 o
  -8   4  15       85.09      118.28     62.57 o
  -7   4  15      410.12      516.13     66.06 o
  -6   4  15     1313.54     1263.38     79.15 o
  -5   4  15       65.51       18.74     66.55 o
  -4   4  15      263.97      190.00     63.55 o
  -3   4  15      339.97      381.78     66.07 o
  -2   4  15        3.68       36.92     53.57 o
  -1   4  15      233.35      229.89     57.26 o
   0   4  15     1224.30     1173.19     65.29 o
   1   4  15      141.20      215.20     53.71 o
   2   4  15     1013.91      961.24     66.95 o
   3   4  15      167.73       74.19     56.67 o
   4   4  15      388.00      375.03     54.16 o
   5   4  15      396.14      471.35     49.58 o
   6   4  15       24.45       39.20     76.44 o
   7   4  15       10.36       -9.70     83.97 o
  -9   5  15      312.69      478.75    111.28 o
  -8   5  15      666.58      584.82     77.31 o
  -7   5  15        0.11       36.47     64.24 o
  -6   5  15       18.31       85.04     63.60 o
  -5   5  15        1.88       12.99     57.68 o
  -4   5  15      779.72      715.91     63.12 o
  -3   5  15        0.89      -23.06     61.34 o
  -2   5  15     1953.72     2083.93     75.78 o
  -1   5  15        7.54       41.56     56.83 o
   0   5  15      633.13      671.47     62.69 o
   1   5  15      173.45      189.28     53.27 o
   2   5  15      632.87      642.77     56.57 o
   3   5  15       25.92       31.59     55.22 o
   4   5  15      629.71      660.45     57.92 o
   5   5  15      106.49       79.09     50.13 o
   6   5  15      483.12      470.19    100.85 o
   7   5  15      159.22      172.57    108.12 o
  -8   6  15      126.71      145.80    116.47 o
  -7   6  15        5.55       -1.33     57.08 o
  -6   6  15     1052.53     1017.62     73.38 o
  -5   6  15      533.68      623.23     68.33 o
  -4   6  15      142.84       64.27     56.57 o
  -3   6  15       21.80       50.89     57.06 o
  -2   6  15       72.76       83.42     57.32 o
  -1   6  15      152.59      176.91     58.69 o
   0   6  15      585.09      613.13     59.15 o
   1   6  15        1.82      -17.14     54.49 o
   2   6  15      576.42      626.28     55.72 o
   3   6  15        2.34      -35.26     53.58 o
   4   6  15      157.82      185.23     53.67 o
   5   6  15      355.49      366.24     55.81 o
   6   6  15       40.39       43.94     80.31 o
   7   6  15        7.25       98.89    102.24 o
  -8   7  15      339.38      279.37    110.34 o
  -7   7  15      313.38      423.75     97.84 o
  -6   7  15      130.32      107.32     57.12 o
  -5   7  15       51.99      116.51     60.30 o
  -4   7  15      524.04      553.99     64.32 o
  -3   7  15       91.08       42.53     55.10 o
  -2   7  15      411.05      383.83     63.39 o
  -1   7  15        0.82       12.39     58.08 o
   0   7  15      352.53      458.46     59.80 o
   1   7  15      128.06      144.49     53.00 o
   2   7  15        5.81       44.03     54.06 o
   3   7  15      326.96      327.11     61.90 o
   4   7  15      509.78      487.19     53.78 o
   5   7  15       14.04       16.27     51.55 o
   6   7  15      963.23     1003.84    139.82 o
   7   7  15      195.30      270.13    122.24 o
  -7   8  15        9.38      -21.73    103.04 o
  -6   8  15      724.23      772.84     89.05 o
  -5   8  15      147.90      168.08     60.07 o
  -4   8  15      384.64      291.93     63.73 o
  -3   8  15      122.47      137.93     56.91 o
  -2   8  15        0.02       -6.34     59.45 o
  -1   8  15      425.59      496.80     60.19 o
   0   8  15      175.02      182.49     55.26 o
   1   8  15        4.13       37.80     57.18 o
   2   8  15       68.61      106.75     52.40 o
   3   8  15      107.29      101.04     56.66 o
   4   8  15       11.67       -7.85     57.12 o
   5   8  15     1351.18     1258.02     94.95 o
   6   8  15      202.12      187.72    123.06 o
   7   8  15      849.08     1069.47    143.39 o
  -5   9  15      619.02      621.70     99.88 o
  -4   9  15        8.50       31.96     63.05 o
  -3   9  15       53.49       42.73     62.73 o
  -2   9  15        1.17       36.58     68.87 o
  -1   9  15        4.28        6.60     64.65 o
   0   9  15       13.46        9.16     60.54 o
   1   9  15      211.91      215.44     68.16 o
   2   9  15      426.17      404.01     52.44 o
   3   9  15       23.11       42.05     56.98 o
   4   9  15       70.73       73.06     57.46 o
   5   9  15      288.83      424.62     85.56 o
   6   9  15       55.29      109.24    111.82 o
   7   9  15     1998.77     2058.20    159.77 o
  -4  10  15        4.06       16.20    157.82 o
  -3  10  15      439.09      365.77    160.87 o
  -2  10  15        0.57       -7.10    147.69 o
  -1  10  15      665.81      764.33     85.17 o
   0  10  15      442.39      550.17     69.00 o
   1  10  15      205.46      206.57     72.33 o
   2  10  15        5.85      -20.50     47.90 o
   3  10  15       56.62       52.83     55.53 o
   4  10  15        0.67      -45.72     69.60 o
   5  10  15      254.93      200.18    111.87 o
  -3  11  15      223.51      244.53    160.45 o
  -2  11  15      246.98      398.02    164.25 o
  -1  11  15      523.48      483.68    167.37 o
   0  11  15      158.25      288.09    152.90 o
   1  11  15      924.80      884.16     72.05 o
   2  11  15       22.82       26.74     60.83 o
   3  11  15      594.85      608.97     72.80 o
   4  11  15      135.03      125.29    102.64 o
  -1  12  15      565.55      513.50    163.51 o
   0  12  15        0.86      -31.21    163.29 o
   1  12  15        0.25       19.21     80.65 o
   2  12  15       63.25       84.47     66.68 o
   3  12  15        2.22       43.69     69.40 o
   1  13  15      378.86      332.54    108.68 o
   2  13  15        0.88       61.31    101.81 o
  -6   0  16     1644.95     1346.84    227.56 o
  -4   0  16       70.48       99.03     78.49 o
  -2   0  16       82.05      129.28     77.09 o
   0   0  16     1051.54      994.12     91.26 o
   2   0  16      390.25      518.94     80.48 o
   4   0  16       94.33       73.52     74.36 o
   6   0  16       32.74      101.38     78.00 o
  -7   1  16       60.54      112.14     83.58 o
  -6   1  16        8.62        2.76     58.05 o
  -5   1  16      201.00      187.33     65.75 o
  -4   1  16     2360.67     2875.48     97.08 o
  -3   1  16       17.17       45.31     55.98 o
  -2   1  16      517.65      451.60     57.47 o
  -1   1  16      663.88      674.11     71.13 o
   0   1  16     1423.95     1554.62     70.78 o
   1   1  16      140.15      120.24     53.46 o
   2   1  16      729.79      755.66     59.93 o
   3   1  16      198.03      239.75     51.97 o
   4   1  16      395.99      408.95     54.84 o
   5   1  16        0.55      -27.28     46.60 o
   6   1  16      832.47      842.10     77.79 o
   7   1  16       45.51       45.94     79.59 o
   8   1  16      527.25      486.02    125.14 o
  -7   2  16       49.92       54.55     75.18 o
  -6   2  16     1880.50     1729.89     77.76 o
  -5   2  16        8.30      -55.43     57.96 o
  -4   2  16        9.48       51.42     56.99 o
  -3   2  16      927.76      981.62     67.11 o
  -2   2  16        2.80       17.63     56.92 o
  -1   2  16      172.39      246.56     59.99 o
   0   2  16     2629.68     2632.68     80.64 o
   1   2  16       35.11       18.21     55.27 o
   2   2  16     1136.48     1263.12     66.43 o
   3   2  16       30.34       15.24     57.31 o
   4   2  16      236.36      252.94     62.54 o
   5   2  16      417.14      462.24     49.60 o
   6   2  16       10.17       19.94     63.88 o
   7   2  16       78.30       97.84     78.09 o
   8   2  16     1606.72     1487.86    139.32 o
  -7   3  16        3.38      -60.10    105.32 o
  -6   3  16      257.91      263.96     61.56 o
  -5   3  16      276.96      220.48     61.95 o
  -4   3  16      681.62      924.96     77.09 o
  -3   3  16       17.98       93.40     55.14 o
  -2   3  16      188.05      402.53     78.43 o
  -1   3  16      322.67      437.21     58.73 o
   0   3  16      575.78      589.68     67.95 o
   1   3  16      497.71      557.42     71.61 o
   2   3  16      195.23      228.41     65.89 o
   3   3  16      400.75      445.82     66.55 o
   4   3  16       34.66       28.96     56.17 o
   5   3  16        3.96        4.16     51.84 o
   6   3  16        4.50      -53.02     85.85 o
  -6   4  16      339.29      365.04     82.67 o
  -5   4  16      265.73      191.31     67.63 o
  -4   4  16       20.14      -11.13     61.31 o
  -3   4  16     1107.77     1189.09     89.45 o
  -2   4  16       46.68       15.61     62.71 o
  -1   4  16      872.96      890.81     64.54 o
   0   4  16      304.78      224.96     59.72 o
   1   4  16      155.80      155.41     59.37 o
   2   4  16      217.92      260.83     64.84 o
   3   4  16       51.94       48.57     60.58 o
   4   4  16      312.36      395.72     61.40 o
   5   4  16      686.61      720.36     74.21 o
   6   4  16        2.49       57.91    119.30 o
  -6   5  16      690.95      847.49    127.84 o
  -5   5  16      223.17      113.11     70.19 o
  -4   5  16        4.59       19.09     64.81 o
  -3   5  16        9.79      -16.00     57.52 o
  -2   5  16        0.96       24.01     54.50 o
  -1   5  16      861.58      917.52     64.33 o
   0   5  16       94.18       39.44     55.27 o
   1   5  16      416.05      385.52     65.44 o
   2   5  16        0.10      -21.00     58.42 o
   3   5  16      853.77      869.45     70.47 o
   4   5  16        8.10        9.68     59.65 o
   5   5  16        1.28      -26.11     76.90 o
   6   5  16        1.20      -30.82    115.31 o
  -5   6  16        2.48       42.18     93.05 o
  -4   6  16        4.40      -34.83     64.02 o
  -3   6  16      564.68      520.16     64.51 o
  -2   6  16       50.32       19.61     60.47 o
  -1   6  16       63.40       12.53     60.26 o
   0   6  16        0.45        2.29     57.90 o
   1   6  16       20.72       25.11     54.00 o
   2   6  16      566.23      560.01     67.89 o
   3   6  16      373.17      347.66     66.31 o
   4   6  16      359.04      401.48     63.26 o
   5   6  16      414.72      559.77    121.31 o
   6   6  16       23.06       35.65    108.50 o
  -5   7  16      782.16      690.21    163.44 o
  -4   7  16      312.27      309.35    155.54 o
  -3   7  16       23.83       91.64     62.86 o
  -2   7  16      466.52      512.63     65.07 o
  -1   7  16      192.62      262.90     59.52 o
   0   7  16       13.01       32.87     61.81 o
   1   7  16      260.96      286.78     60.17 o
   2   7  16       55.95       84.86     63.94 o
   3   7  16       57.35       68.00     63.13 o
   4   7  16      127.77      119.30     61.71 o
   5   7  16      127.29       44.04    112.27 o
   6   7  16        7.09      -57.97    133.29 o
  -4   8  16       99.11      113.70    157.21 o
  -3   8  16       74.75      183.08    152.52 o
  -2   8  16      278.03      294.03     91.85 o
  -1   8  16       37.48       15.36     65.11 o
   0   8  16      231.71      266.33     62.20 o
   1   8  16      144.00      173.35     63.20 o
   2   8  16      287.65      333.46     66.84 o
   3   8  16      151.42      143.05     60.67 o
   4   8  16      149.40      205.45     95.31 o
  -3   9  16      157.14      275.98    161.95 o
  -2   9  16      713.11      756.48    168.91 o
  -1   9  16      219.54      248.77    155.70 o
   0   9  16       36.14       52.95     83.49 o
   1   9  16       32.11       32.23     72.42 o
   2   9  16       32.90       39.39     69.56 o
   3   9  16       30.40       56.49     68.04 o
   4   9  16      763.89      750.71    128.27 o
  -2  10  16      235.80      212.20    159.94 o
  -1  10  16       60.31       94.34    160.55 o
   0  10  16      541.82      810.32    165.34 o
   1  10  16      368.60      399.11    151.76 o
   2  10  16      880.14      854.55    119.01 o
   3  10  16       25.51       41.43     88.82 o
   0  11  16       66.10       68.82    166.85 o
   1  11  16       59.19       71.06    160.59 o
  -3   0  17     3138.92     3339.07    245.14 o
  -1   0  17     1182.66     1565.23    101.90 o
   1   0  17      416.24      568.56     92.81 o
   3   0  17      313.91      354.96     85.30 o
   5   0  17     1301.05     1487.66    155.94 o
  -3   1  17      609.99      836.58     73.16 o
  -2   1  17        1.39      -10.77     65.79 o
  -1   1  17     3100.20     3695.56     94.41 o
   0   1  17       20.73       61.88     62.46 o
   1   1  17      669.36      694.12     65.81 o
   2   1  17        3.47        8.29     55.43 o
   3   1  17      311.31      262.28     57.06 o
   4   1  17       27.98      115.44     62.66 o
   5   1  17        3.33       61.66     77.83 o
   6   1  17       11.74       -1.87    113.92 o
  -3   2  17      454.05      397.50     66.12 o
  -2   2  17      660.17     1013.11    107.17 o
  -1   2  17     1257.50     1600.48     78.27 o
   0   2  17      315.11      438.98     64.68 o
   1   2  17      811.80     1011.74     68.90 o
   2   2  17        1.66      -12.36     61.84 o
   3   2  17        8.26       26.89     59.17 o
   4   2  17       97.34      118.60     64.64 o
   5   2  17      644.34      711.40     92.59 o
  -3   3  17     1446.81     1664.83    151.48 o
  -2   3  17      436.09      380.22     71.40 o
  -1   3  17      723.30      987.23    119.97 o
   0   3  17      136.04      107.86     69.16 o
   1   3  17      250.08      264.79     66.68 o
   2   3  17      329.50      325.86     69.87 o
   3   3  17      350.52      367.53     68.66 o
   4   3  17      182.67      172.07     64.15 o
   5   3  17       15.48       28.36    130.44 o
  -2   4  17      229.26      370.77     89.06 o
  -1   4  17      251.16      258.04     69.29 o
   0   4  17     1096.51     1138.61     90.33 o
   1   4  17       31.99       98.61     65.37 o
   2   4  17      412.13      367.27     66.80 o
   3   4  17       85.75      160.10     65.31 o
   4   4  17        7.47       78.94     63.29 o
   5   4  17       54.14       95.91    123.27 o
   6   4  17       46.72       32.51    115.59 o
  -2   5  17        8.31       48.99    137.24 o
  -1   5  17      309.53      380.05     74.01 o
   0   5  17        3.61       35.58     78.37 o
   1   5  17       29.70      115.00     65.11 o
   2   5  17      280.78      376.44     71.62 o
   3   5  17       27.75       33.83     66.53 o
   4   5  17      311.07      281.99     66.78 o
  -4   6  17       27.31       89.25    155.60 o
  -3   6  17       95.82       19.28    153.29 o
  -2   6  17      102.21      174.11    148.04 o
  -1   6  17        0.66       44.75    143.56 o
   0   6  17       65.80        6.44     96.37 o
   1   6  17      330.38      340.11     84.17 o
   2   6  17     1060.63     1094.03     92.14 o
   3   6  17      335.39      339.77     78.93 o
   4   6  17       25.55       74.27     77.05 o
  -3   7  17      458.53      674.50    160.78 o
  -2   7  17        4.15       20.51    145.77 o
  -1   7  17        2.60      -39.20    143.49 o
   0   7  17        8.52       35.58    135.49 o
   2   7  17      532.66      515.83    103.65 o
   3   7  17      666.14      685.42     85.19 o
   4   7  17     1008.75      985.75     88.87 o
  -2   8  17      182.35      129.48    159.05 o
  -1   8  17      260.46      214.34    155.47 o
   0   8  17      624.02      711.55    160.96 o
  -1   9  17       83.87      140.08    159.12 o
   0   9  17       23.59      166.10    157.04 o
   2   0  18      849.08      762.85    143.85 o
   2   1  18      358.44      274.57    127.81 o
   3   1  18        0.09      -30.85    110.86 o
   3   2  18       88.72       84.32    109.32 o
  -2   6  18       79.12      181.07    148.32 o
 
